# Supplementary material for: A pre-registered short-term forecasting study of COVID-19 in Germany and Poland during the second wave
Source: Nat Commun. 2021 Aug 27;12:5173. doi: 10.1038/s41467-021-25207-0 (PMC8397791; doi:10.1038/s41467-021-25207-0)
Supplement: Supplementary file 4 — Source Data [file 41467_2021_25207_MOESM4_ESM.xlsx]

## Sheet: Fig1
end_of_week	inc_deaths_Germany_ECDC	inc_cases_Germany_ECDC	inc_deaths_PL_ECDC	inc_cases_PL_ECDC	inc_deaths_Germany_JHU	inc_cases_Germany_JHU	inc_deaths_PL_JHU	inc_cases_PL_JHU
2020-09-26	68	12660	122	7068	71	12094	142	7650
2020-10-03	75	14228	178	11377	72	15001	180	12160
2020-10-10	77	22423	350	20565	89	23436	368	23498
2020-10-17	163	37006	521	41270	165	41201	552	45592
2020-10-24	236	61618	732	70710	250	63144	827	74716
2020-10-31	449	100748	1179	112516	448	103982	1280	120785
2020-11-07	774	123735	1935	152931	823	136324	2005	158909
2020-11-14	1152	131068	2211	171782	1205	131619	2409	169478
2020-11-21	1506	128972	3217	153715	1550	128257	3243	152357
2020-11-28	2081	125561	3433	138913	2120	124504	3458	130118
2020-12-05	2552	125467	3212	83431	2658	131146	3115	80680
2020-12-12	2949	146960	2815	73368	3061	152461	2815	72427
2020-12-19	4174	170722	2597	67697	4271	172417	2578	67410
2020-12-26	3782	155865	2221	66239	3775	137722	1807	59847

## Sheet: Figs2through5
model	forecast_date	location	target_end_date	target	point_forecast	Quantile_0.025	Quantile_0.25	Quantile_0.5	Quantile_0.75	Quantile_0.975
FIAS_FZJ-Epi1Ger	2020-10-12	GM	2020-10-17	1 wk ahead inc death	166.741	146.533	160.057	166.741	174.605	188.158
FIAS_FZJ-Epi1Ger	2020-10-12	GM	2020-10-24	2 wk ahead inc death	251.541	190.483	232.277	251.541	278.047	320.646
FIAS_FZJ-Epi1Ger	2020-10-19	GM	2020-10-24	1 wk ahead inc death	225.387	198.054	216.214	225.387	232.936	250.369
FIAS_FZJ-Epi1Ger	2020-10-19	GM	2020-10-31	2 wk ahead inc death	356.171	250.501	319.964	356.171	385.949	453.29
FIAS_FZJ-Epi1Ger	2020-10-26	GM	2020-10-31	1 wk ahead inc death	445.125	403.687	431.122	445.125	456.818	482.4
FIAS_FZJ-Epi1Ger	2020-10-26	GM	2020-11-07	2 wk ahead inc death	771.82	617.046	722.261	771.82	813.174	918.611
FIAS_FZJ-Epi1Ger	2020-11-02	GM	2020-11-07	1 wk ahead inc death	646.413	601.451	632.787	646.413	661.893	691.909
FIAS_FZJ-Epi1Ger	2020-11-02	GM	2020-11-14	2 wk ahead inc death	947.685	801.921	895.098	947.685	997.572	1106.74
FIAS_FZJ-Epi1Ger	2020-11-09	GM	2020-11-14	1 wk ahead inc death	886.159	830.873	872.123	886.159	909.338	949.085
FIAS_FZJ-Epi1Ger	2020-11-09	GM	2020-11-21	2 wk ahead inc death	1038.99	874.245	1000.14	1038.99	1101.76	1203.15
FIAS_FZJ-Epi1Ger	2020-11-16	GM	2020-11-21	1 wk ahead inc death	1184.15	1077.42	1152.79	1184.15	1211.55	1276.86
FIAS_FZJ-Epi1Ger	2020-11-16	GM	2020-11-28	2 wk ahead inc death	1222.62	928.944	1134.13	1222.62	1291.98	1463.92
FIAS_FZJ-Epi1Ger	2020-11-23	GM	2020-11-28	1 wk ahead inc death	1493.97	1366.43	1456.24	1493.97	1535.43	1618.27
FIAS_FZJ-Epi1Ger	2020-11-23	GM	2020-12-05	2 wk ahead inc death	1471.14	1200.14	1379.58	1471.14	1567.69	1752.52
FIAS_FZJ-Epi1Ger	2020-11-30	GM	2020-12-05	1 wk ahead inc death	1985.52	1782.72	1916.4	1985.52	2036.77	2161.47
FIAS_FZJ-Epi1Ger	2020-11-30	GM	2020-12-12	2 wk ahead inc death	1987.22	1537.23	1849.25	1987.22	2124.27	2419.07
FIAS_FZJ-Epi1Ger	2020-12-07	GM	2020-12-12	1 wk ahead inc death	2897.62	2629.77	2804.17	2897.62	2983.29	3217.32
FIAS_FZJ-Epi1Ger	2020-12-07	GM	2020-12-19	2 wk ahead inc death	3134.95	2481.93	2919.97	3134.95	3373.64	3972.25
FIAS_FZJ-Epi1Ger	2020-12-14	GM	2020-12-19	1 wk ahead inc death	3550.38	3252.66	3449.22	3550.38	3644.13	3915.06
FIAS_FZJ-Epi1Ger	2020-10-12	GM	2020-10-17	1 wk ahead inc case	33926.7	25548.9	30325	33926.7	37653.6	43103.1
FIAS_FZJ-Epi1Ger	2020-10-12	GM	2020-10-24	2 wk ahead inc case	51697.9	32055.4	43120.8	51697.9	61984.8	79291.8
FIAS_FZJ-Epi1Ger	2020-10-19	GM	2020-10-24	1 wk ahead inc case	61424.4	46579.5	56358.3	61424.4	65320.2	74242.9
FIAS_FZJ-Epi1Ger	2020-10-19	GM	2020-10-31	2 wk ahead inc case	96450.5	56860.4	82713.3	96450.5	108010	135044
FIAS_FZJ-Epi1Ger	2020-10-26	GM	2020-10-31	1 wk ahead inc case	116837	97954.7	110991	116837	121927	133932
FIAS_FZJ-Epi1Ger	2020-10-26	GM	2020-11-07	2 wk ahead inc case	202291	149051	183994	202291	217324	255008
FIAS_FZJ-Epi1Ger	2020-11-02	GM	2020-11-07	1 wk ahead inc case	151327	131640	145159	151327	158040	171399
FIAS_FZJ-Epi1Ger	2020-11-02	GM	2020-11-14	2 wk ahead inc case	218689	171740	202058	218689	235482	272368
FIAS_FZJ-Epi1Ger	2020-11-09	GM	2020-11-14	1 wk ahead inc case	143949	124351	138972	143949	151985	164096
FIAS_FZJ-Epi1Ger	2020-11-09	GM	2020-11-21	2 wk ahead inc case	165829	124733	155920	165829	180510	205352
FIAS_FZJ-Epi1Ger	2020-11-16	GM	2020-11-21	1 wk ahead inc case	132996	104060	124125	132996	139961	156271
FIAS_FZJ-Epi1Ger	2020-11-16	GM	2020-11-28	2 wk ahead inc case	134255	81677.8	118739	134255	147708	179924
FIAS_FZJ-Epi1Ger	2020-11-23	GM	2020-11-28	1 wk ahead inc case	126023	103165	118567	126023	133847	148635
FIAS_FZJ-Epi1Ger	2020-11-23	GM	2020-12-05	2 wk ahead inc case	122155	87050.7	110036	122155	134247	160908
FIAS_FZJ-Epi1Ger	2020-11-30	GM	2020-12-05	1 wk ahead inc case	127874	100267	118783	127874	135616	153103
FIAS_FZJ-Epi1Ger	2020-11-30	GM	2020-12-12	2 wk ahead inc case	127557	82012	113838	127557	142878	174309
FIAS_FZJ-Epi1Ger	2020-12-07	GM	2020-12-12	1 wk ahead inc case	142937	114689	133368	142937	152353	176668
FIAS_FZJ-Epi1Ger	2020-12-07	GM	2020-12-19	2 wk ahead inc case	156677	107478	141213	156677	175899	222809
FIAS_FZJ-Epi1Ger	2020-12-14	GM	2020-12-19	1 wk ahead inc case	177953	147927	166628	177953	187417	215646
SDSC_ISG-TrendModel	2020-10-12	GM	2020-10-17	1 wk ahead inc death	83.017	NA	NA	NA	NA	NA
SDSC_ISG-TrendModel	2020-10-12	PL	2020-10-17	1 wk ahead inc death	381.513	NA	NA	NA	NA	NA
SDSC_ISG-TrendModel	2020-10-19	GM	2020-10-24	1 wk ahead inc death	172.384	NA	NA	NA	NA	NA
SDSC_ISG-TrendModel	2020-10-19	PL	2020-10-24	1 wk ahead inc death	621.234	NA	NA	NA	NA	NA
SDSC_ISG-TrendModel	2020-10-26	GM	2020-10-31	1 wk ahead inc death	302.466	NA	NA	NA	NA	NA
SDSC_ISG-TrendModel	2020-10-26	PL	2020-10-31	1 wk ahead inc death	1137.8	NA	NA	NA	NA	NA
SDSC_ISG-TrendModel	2020-11-02	GM	2020-11-07	1 wk ahead inc death	494.27	NA	NA	NA	NA	NA
SDSC_ISG-TrendModel	2020-11-02	PL	2020-11-07	1 wk ahead inc death	1590.93	NA	NA	NA	NA	NA
SDSC_ISG-TrendModel	2020-11-09	GM	2020-11-14	1 wk ahead inc death	729.878	NA	NA	NA	NA	NA
SDSC_ISG-TrendModel	2020-11-09	PL	2020-11-14	1 wk ahead inc death	2387.55	NA	NA	NA	NA	NA
SDSC_ISG-TrendModel	2020-11-16	GM	2020-11-21	1 wk ahead inc death	1166.48	NA	NA	NA	NA	NA
SDSC_ISG-TrendModel	2020-11-16	PL	2020-11-21	1 wk ahead inc death	3063.16	NA	NA	NA	NA	NA
SDSC_ISG-TrendModel	2020-11-23	GM	2020-11-28	1 wk ahead inc death	1498.09	NA	NA	NA	NA	NA
SDSC_ISG-TrendModel	2020-11-23	PL	2020-11-28	1 wk ahead inc death	3696.19	NA	NA	NA	NA	NA
SDSC_ISG-TrendModel	2020-11-30	GM	2020-12-05	1 wk ahead inc death	2123.48	NA	NA	NA	NA	NA
SDSC_ISG-TrendModel	2020-11-30	PL	2020-12-05	1 wk ahead inc death	3440.83	NA	NA	NA	NA	NA
SDSC_ISG-TrendModel	2020-12-07	GM	2020-12-12	1 wk ahead inc death	2936.13	NA	NA	NA	NA	NA
SDSC_ISG-TrendModel	2020-12-07	PL	2020-12-12	1 wk ahead inc death	2874.36	NA	NA	NA	NA	NA
SDSC_ISG-TrendModel	2020-12-14	GM	2020-12-19	1 wk ahead inc death	2958.7	NA	NA	NA	NA	NA
SDSC_ISG-TrendModel	2020-12-14	PL	2020-12-19	1 wk ahead inc death	2616.11	NA	NA	NA	NA	NA
SDSC_ISG-TrendModel	2020-10-12	GM	2020-10-17	1 wk ahead inc case	24597.1	NA	NA	NA	NA	NA
SDSC_ISG-TrendModel	2020-10-12	PL	2020-10-17	1 wk ahead inc case	37691.7	NA	NA	NA	NA	NA
SDSC_ISG-TrendModel	2020-10-19	GM	2020-10-24	1 wk ahead inc case	45201.4	NA	NA	NA	NA	NA
SDSC_ISG-TrendModel	2020-10-19	PL	2020-10-24	1 wk ahead inc case	63430.7	NA	NA	NA	NA	NA
SDSC_ISG-TrendModel	2020-10-26	GM	2020-10-31	1 wk ahead inc case	83149.4	NA	NA	NA	NA	NA
SDSC_ISG-TrendModel	2020-10-26	PL	2020-10-31	1 wk ahead inc case	94147.4	NA	NA	NA	NA	NA
SDSC_ISG-TrendModel	2020-11-02	GM	2020-11-07	1 wk ahead inc case	120936	NA	NA	NA	NA	NA
SDSC_ISG-TrendModel	2020-11-02	PL	2020-11-07	1 wk ahead inc case	153160	NA	NA	NA	NA	NA
SDSC_ISG-TrendModel	2020-11-09	GM	2020-11-14	1 wk ahead inc case	136628	NA	NA	NA	NA	NA
SDSC_ISG-TrendModel	2020-11-09	PL	2020-11-14	1 wk ahead inc case	195001	NA	NA	NA	NA	NA
SDSC_ISG-TrendModel	2020-11-16	GM	2020-11-21	1 wk ahead inc case	127986	NA	NA	NA	NA	NA
SDSC_ISG-TrendModel	2020-11-16	PL	2020-11-21	1 wk ahead inc case	169694	NA	NA	NA	NA	NA
SDSC_ISG-TrendModel	2020-11-23	GM	2020-11-28	1 wk ahead inc case	117679	NA	NA	NA	NA	NA
SDSC_ISG-TrendModel	2020-11-23	PL	2020-11-28	1 wk ahead inc case	136997	NA	NA	NA	NA	NA
SDSC_ISG-TrendModel	2020-11-30	GM	2020-12-05	1 wk ahead inc case	110106	NA	NA	NA	NA	NA
SDSC_ISG-TrendModel	2020-11-30	PL	2020-12-05	1 wk ahead inc case	81991.7	NA	NA	NA	NA	NA
SDSC_ISG-TrendModel	2020-12-07	GM	2020-12-12	1 wk ahead inc case	128988	NA	NA	NA	NA	NA
SDSC_ISG-TrendModel	2020-12-07	PL	2020-12-12	1 wk ahead inc case	76228.4	NA	NA	NA	NA	NA
SDSC_ISG-TrendModel	2020-12-14	GM	2020-12-19	1 wk ahead inc case	158074	NA	NA	NA	NA	NA
SDSC_ISG-TrendModel	2020-12-14	PL	2020-12-19	1 wk ahead inc case	69157.8	NA	NA	NA	NA	NA
Imperial-ensemble1	2020-10-12	GM	2020-10-17	1 wk ahead inc death	98	76	91	98	106	126
Imperial-ensemble1	2020-10-12	PL	2020-10-17	1 wk ahead inc death	553	457	520	553	614	676
Imperial-ensemble1	2020-10-19	GM	2020-10-24	1 wk ahead inc death	225	162	203	225	256	296
Imperial-ensemble1	2020-10-19	PL	2020-10-24	1 wk ahead inc death	833	708	789	833	994	1067
Imperial-ensemble1	2020-10-26	GM	2020-10-31	1 wk ahead inc death	339	273	319	339	356	386
Imperial-ensemble1	2020-10-26	PL	2020-10-31	1 wk ahead inc death	1314	1190	1269	1314	1367	1435
Imperial-ensemble1	2020-11-02	GM	2020-11-07	1 wk ahead inc death	518	366	431	518	545	585
Imperial-ensemble1	2020-11-02	PL	2020-11-07	1 wk ahead inc death	1492	1269	1393	1492	1628	1723
Imperial-ensemble1	2020-11-09	GM	2020-11-14	1 wk ahead inc death	921	823	882	921	1171	1253
Imperial-ensemble1	2020-11-09	PL	2020-11-14	1 wk ahead inc death	2877	2675	2809	2877	3109	3242
Imperial-ensemble1	2020-11-16	GM	2020-11-21	1 wk ahead inc death	1276	1104	1174	1276	1543	1645
Imperial-ensemble1	2020-11-16	PL	2020-11-21	1 wk ahead inc death	3092	2904	3033	3092	3140	3220
Imperial-ensemble1	2020-11-23	GM	2020-11-28	1 wk ahead inc death	1617	1297	1374	1617	1774	1874
Imperial-ensemble1	2020-11-23	PL	2020-11-28	1 wk ahead inc death	4527	3115	3228	4527	4687	4829
Imperial-ensemble1	2020-11-30	GM	2020-12-05	1 wk ahead inc death	2329	1726	1818	2329	2704	2832
Imperial-ensemble1	2020-11-30	PL	2020-12-05	1 wk ahead inc death	3946	3333	3447	3946	4201	4346
Imperial-ensemble1	2020-12-07	GM	2020-12-12	1 wk ahead inc death	2805	2206	2306	2805	3108	3233
Imperial-ensemble1	2020-12-07	PL	2020-12-12	1 wk ahead inc death	3445	2268	2361	3445	3544	3707
Imperial-ensemble1	2020-12-14	GM	2020-12-19	1 wk ahead inc death	3264	2875	2984	3264	3435	3565
Imperial-ensemble1	2020-12-14	PL	2020-12-19	1 wk ahead inc death	3061	2311	2411	3061	3193	3346
Imperial-ensemble2	2020-10-12	GM	2020-10-17	1 wk ahead inc death	99	77	91	99	107	126
Imperial-ensemble2	2020-10-12	PL	2020-10-17	1 wk ahead inc death	563	492	535	563	597	648
Imperial-ensemble2	2020-10-19	GM	2020-10-24	1 wk ahead inc death	226	173	207	226	247	283
Imperial-ensemble2	2020-10-19	PL	2020-10-24	1 wk ahead inc death	814	712	777	814	992	1065
Imperial-ensemble2	2020-10-26	GM	2020-10-31	1 wk ahead inc death	343	285	326	343	359	388
Imperial-ensemble2	2020-10-26	PL	2020-10-31	1 wk ahead inc death	1263	1155	1222	1263	1355	1438
Imperial-ensemble2	2020-11-02	GM	2020-11-07	1 wk ahead inc death	527	386	445	527	551	589
Imperial-ensemble2	2020-11-02	PL	2020-11-07	1 wk ahead inc death	1494	1311	1417	1494	1594	1682
Imperial-ensemble2	2020-11-09	GM	2020-11-14	1 wk ahead inc death	923	833	885	923	1200	1287
Imperial-ensemble2	2020-11-09	PL	2020-11-14	1 wk ahead inc death	2853	2621	2766	2853	3013	3143
Imperial-ensemble2	2020-11-16	GM	2020-11-21	1 wk ahead inc death	1296	1105	1178	1296	1579	1668
Imperial-ensemble2	2020-11-16	PL	2020-11-21	1 wk ahead inc death	3109	2882	3010	3109	3163	3246
Imperial-ensemble2	2020-11-23	GM	2020-11-28	1 wk ahead inc death	1633	1296	1373	1633	1810	1908
Imperial-ensemble2	2020-11-23	PL	2020-11-28	1 wk ahead inc death	4415	3114	3231	4415	4496	4644
Imperial-ensemble2	2020-11-30	GM	2020-12-05	1 wk ahead inc death	2421	1726	1813	2421	2631	2747
Imperial-ensemble2	2020-11-30	PL	2020-12-05	1 wk ahead inc death	3889	3329	3444	3889	4224	4367
Imperial-ensemble2	2020-12-07	GM	2020-12-12	1 wk ahead inc death	2819	2206	2306	2819	3123	3250
Imperial-ensemble2	2020-12-07	PL	2020-12-12	1 wk ahead inc death	3377	2271	2366	3377	3444	3546
Imperial-ensemble2	2020-12-14	GM	2020-12-19	1 wk ahead inc death	3204	2867	2981	3204	3418	3548
Imperial-ensemble2	2020-12-14	PL	2020-12-19	1 wk ahead inc death	2945	2315	2406	2945	3089	3230
KIT-baseline	2020-10-12	GM	2020-10-17	1 wk ahead inc death	73	29	55	73	95	146
KIT-baseline	2020-10-12	GM	2020-10-24	2 wk ahead inc death	73	29	55	73	95	146
KIT-baseline	2020-10-12	PL	2020-10-17	1 wk ahead inc death	324	104	229	324	442	738
KIT-baseline	2020-10-12	PL	2020-10-24	2 wk ahead inc death	324	104	229	324	442	738
KIT-baseline	2020-10-19	GM	2020-10-24	1 wk ahead inc death	148	40	100	148	210	368
KIT-baseline	2020-10-19	GM	2020-10-31	2 wk ahead inc death	148	40	100	148	210	368
KIT-baseline	2020-10-19	PL	2020-10-24	1 wk ahead inc death	482	153	339	482	661	1109
KIT-baseline	2020-10-19	PL	2020-10-31	2 wk ahead inc death	482	153	339	482	661	1109
KIT-baseline	2020-10-26	GM	2020-10-31	1 wk ahead inc death	220	73	157	220	298	491
KIT-baseline	2020-10-26	GM	2020-11-07	2 wk ahead inc death	220	73	157	220	298	491
KIT-baseline	2020-10-26	PL	2020-10-31	1 wk ahead inc death	673	200	465	673	935	1600
KIT-baseline	2020-10-26	PL	2020-11-07	2 wk ahead inc death	673	200	465	673	935	1600
KIT-baseline	2020-11-02	GM	2020-11-07	1 wk ahead inc death	401	94	260	401	586	1075
KIT-baseline	2020-11-02	GM	2020-11-14	2 wk ahead inc death	401	94	260	401	586	1075
KIT-baseline	2020-11-02	PL	2020-11-07	1 wk ahead inc death	1074	297	727	1074	1517	2657
KIT-baseline	2020-11-02	PL	2020-11-14	2 wk ahead inc death	1074	297	727	1074	1517	2657
KIT-baseline	2020-11-09	GM	2020-11-14	1 wk ahead inc death	672	126	411	672	1027	1997
KIT-baseline	2020-11-09	GM	2020-11-21	2 wk ahead inc death	672	126	411	672	1027	1997
KIT-baseline	2020-11-09	PL	2020-11-14	1 wk ahead inc death	1802	606	1288	1802	2439	4023
KIT-baseline	2020-11-09	PL	2020-11-21	2 wk ahead inc death	1802	606	1288	1802	2439	4023
KIT-baseline	2020-11-16	GM	2020-11-21	1 wk ahead inc death	1044	276	699	1044	1488	2639
KIT-baseline	2020-11-16	GM	2020-11-28	2 wk ahead inc death	1044	276	699	1044	1488	2639
KIT-baseline	2020-11-16	PL	2020-11-21	1 wk ahead inc death	2087	797	1546	2087	2743	4335
KIT-baseline	2020-11-16	PL	2020-11-28	2 wk ahead inc death	2087	797	1546	2087	2743	4335
KIT-baseline	2020-11-23	GM	2020-11-28	1 wk ahead inc death	1373	384	933	1373	1935	3379
KIT-baseline	2020-11-23	GM	2020-12-05	2 wk ahead inc death	1373	384	933	1373	1935	3379
KIT-baseline	2020-11-23	PL	2020-11-28	1 wk ahead inc death	3026	1129	2227	3026	3998	6371
KIT-baseline	2020-11-23	PL	2020-12-05	2 wk ahead inc death	3026	1129	2227	3026	3998	6371
KIT-baseline	2020-11-30	GM	2020-12-05	1 wk ahead inc death	1960	734	1444	1960	2587	4116
KIT-baseline	2020-11-30	GM	2020-12-12	2 wk ahead inc death	1960	734	1444	1960	2587	4116
KIT-baseline	2020-11-30	PL	2020-12-05	1 wk ahead inc death	3302	1539	2590	3302	4133	6073
KIT-baseline	2020-11-30	PL	2020-12-12	2 wk ahead inc death	3302	1539	2590	3302	4133	6073
KIT-baseline	2020-12-07	GM	2020-12-12	1 wk ahead inc death	2465	1208	1963	2465	3047	4389
KIT-baseline	2020-12-07	GM	2020-12-19	2 wk ahead inc death	2465	1208	1963	2465	3047	4389
KIT-baseline	2020-12-07	PL	2020-12-12	1 wk ahead inc death	3163	2005	2724	3163	3646	4697
KIT-baseline	2020-12-07	PL	2020-12-19	2 wk ahead inc death	3163	2005	2724	3163	3646	4697
KIT-baseline	2020-12-14	GM	2020-12-19	1 wk ahead inc death	2886	1669	2416	2886	3414	4586
KIT-baseline	2020-12-14	PL	2020-12-19	1 wk ahead inc death	2772	1762	2390	2772	3194	4110
KIT-baseline	2020-10-12	GM	2020-10-17	1 wk ahead inc case	21859	11997	18007	21859	26225	36053
KIT-baseline	2020-10-12	GM	2020-10-24	2 wk ahead inc case	21859	11997	18007	21859	26225	36053
KIT-baseline	2020-10-12	PL	2020-10-17	1 wk ahead inc case	18812	5412	12879	18812	26352	45642
KIT-baseline	2020-10-12	PL	2020-10-24	2 wk ahead inc case	18812	5412	12879	18812	26352	45642
KIT-baseline	2020-10-19	GM	2020-10-24	1 wk ahead inc case	35323	15188	27065	35323	45118	68370
KIT-baseline	2020-10-19	GM	2020-10-31	2 wk ahead inc case	35323	15188	27065	35323	45118	68370
KIT-baseline	2020-10-19	PL	2020-10-24	1 wk ahead inc case	36168	7300	22548	36168	54485	104146
KIT-baseline	2020-10-19	PL	2020-10-31	2 wk ahead inc case	36168	7300	22548	36168	54485	104146
KIT-baseline	2020-10-26	GM	2020-10-31	1 wk ahead inc case	57381	19366	41044	57381	77597	127886
KIT-baseline	2020-10-26	GM	2020-11-07	2 wk ahead inc case	57381	19366	41044	57381	77597	127886
KIT-baseline	2020-10-26	PL	2020-10-31	1 wk ahead inc case	61718	12063	38159	61718	93557	180240
KIT-baseline	2020-10-26	PL	2020-11-07	2 wk ahead inc case	61718	12063	38159	61718	93557	180240
KIT-baseline	2020-11-02	GM	2020-11-07	1 wk ahead inc case	91768	25450	62206	91768	129649	226881
KIT-baseline	2020-11-02	GM	2020-11-14	2 wk ahead inc case	91768	25450	62206	91768	129649	226881
KIT-baseline	2020-11-02	PL	2020-11-07	1 wk ahead inc case	98316	19385	60923	98316	148872	285878
KIT-baseline	2020-11-02	PL	2020-11-14	2 wk ahead inc case	98316	19385	60923	98316	148872	285878
KIT-baseline	2020-11-09	GM	2020-11-14	1 wk ahead inc case	114519	36542	80653	114519	156957	263136
KIT-baseline	2020-11-09	GM	2020-11-21	2 wk ahead inc case	114519	36542	80653	114519	156957	263136
KIT-baseline	2020-11-09	PL	2020-11-14	1 wk ahead inc case	137178	33427	89830	137178	198997	361552
KIT-baseline	2020-11-09	PL	2020-11-21	2 wk ahead inc case	137178	33427	89830	137178	198997	361552
KIT-baseline	2020-11-16	GM	2020-11-21	1 wk ahead inc case	124263	49831	93318	124263	161577	250898
KIT-baseline	2020-11-16	GM	2020-11-28	2 wk ahead inc case	124263	49831	93318	124263	161577	250898
KIT-baseline	2020-11-16	PL	2020-11-21	1 wk ahead inc case	161853	61029	119433	161853	213354	338828
KIT-baseline	2020-11-16	PL	2020-11-28	2 wk ahead inc case	161853	61029	119433	161853	213354	338828
KIT-baseline	2020-11-23	GM	2020-11-28	1 wk ahead inc case	125432	66816	102398	125432	151756	211224
KIT-baseline	2020-11-23	GM	2020-12-05	2 wk ahead inc case	125432	66816	102398	125432	151756	211224
KIT-baseline	2020-11-23	PL	2020-11-28	1 wk ahead inc case	148901	75512	119774	148901	182586	259242
KIT-baseline	2020-11-23	PL	2020-12-05	2 wk ahead inc case	148901	75512	119774	148901	182586	259242
KIT-baseline	2020-11-30	GM	2020-12-05	1 wk ahead inc case	125044	99678	115877	125044	134703	154417
KIT-baseline	2020-11-30	GM	2020-12-12	2 wk ahead inc case	125044	99678	115877	125044	134703	154417
KIT-baseline	2020-11-30	PL	2020-12-05	1 wk ahead inc case	137542	92986	120870	137542	155791	194647
KIT-baseline	2020-11-30	PL	2020-12-12	2 wk ahead inc case	137542	92986	120870	137542	155791	194647
KIT-baseline	2020-12-07	GM	2020-12-12	1 wk ahead inc case	125050	102076	116789	125050	133706	151258
KIT-baseline	2020-12-07	GM	2020-12-19	2 wk ahead inc case	125050	102076	116789	125050	133706	151258
KIT-baseline	2020-12-07	PL	2020-12-12	1 wk ahead inc case	81664	47379	68423	81664	96514	129635
KIT-baseline	2020-12-07	PL	2020-12-19	2 wk ahead inc case	81664	47379	68423	81664	96514	129635
KIT-baseline	2020-12-14	GM	2020-12-19	1 wk ahead inc case	146471	119563	136795	146471	156610	177167
KIT-baseline	2020-12-14	PL	2020-12-19	1 wk ahead inc case	71791	41563	60112	71791	84896	114139
KITCOVIDhub-mean_ensemble	2020-10-12	GM	2020-10-17	1 wk ahead inc death	131.191	96.583	117.789	131.191	146.344	174.323
KITCOVIDhub-mean_ensemble	2020-10-12	GM	2020-10-24	2 wk ahead inc death	165.301	113.71	145.763	165.301	188.315	231.438
KITCOVIDhub-mean_ensemble	2020-10-12	PL	2020-10-17	1 wk ahead inc death	384.809	265.364	331.388	384.809	446.535	569.338
KITCOVIDhub-mean_ensemble	2020-10-12	PL	2020-10-24	2 wk ahead inc death	589.711	408.681	504.21	589.711	699.986	890.77
KITCOVIDhub-mean_ensemble	2020-10-19	GM	2020-10-24	1 wk ahead inc death	201.914	129.284	175.106	201.914	230.994	298.99
KITCOVIDhub-mean_ensemble	2020-10-19	GM	2020-10-31	2 wk ahead inc death	272.035	160.38	227.216	272.035	324.256	475.973
KITCOVIDhub-mean_ensemble	2020-10-19	PL	2020-10-24	1 wk ahead inc death	871.432	585.644	764.317	871.432	986.655	1251.91
KITCOVIDhub-mean_ensemble	2020-10-19	PL	2020-10-31	2 wk ahead inc death	1381.64	821.397	1148.61	1381.64	1672.46	2466.49
KITCOVIDhub-mean_ensemble	2020-10-26	GM	2020-10-31	1 wk ahead inc death	392.825	278.744	351.038	392.825	440.08	531.171
KITCOVIDhub-mean_ensemble	2020-10-26	GM	2020-11-07	2 wk ahead inc death	575.164	392.788	498.582	575.164	671.745	901.777
KITCOVIDhub-mean_ensemble	2020-10-26	PL	2020-10-31	1 wk ahead inc death	1224.4	817.472	1073.69	1224.4	1390.5	1714.13
KITCOVIDhub-mean_ensemble	2020-10-26	PL	2020-11-07	2 wk ahead inc death	2000.6	1307.56	1713.8	2000.6	2346.21	3107.31
KITCOVIDhub-mean_ensemble	2020-11-02	GM	2020-11-07	1 wk ahead inc death	695.23	559.357	640.792	695.23	756.398	876.767
KITCOVIDhub-mean_ensemble	2020-11-02	GM	2020-11-14	2 wk ahead inc death	1107.57	821.758	987.883	1107.57	1248.68	1557.17
KITCOVIDhub-mean_ensemble	2020-11-02	PL	2020-11-07	1 wk ahead inc death	2048.18	1582.76	1864.05	2048.18	2239.16	2609.91
KITCOVIDhub-mean_ensemble	2020-11-02	PL	2020-11-14	2 wk ahead inc death	3198.87	2348.34	2860.63	3198.87	3570.05	4300.4
KITCOVIDhub-mean_ensemble	2020-11-09	GM	2020-11-14	1 wk ahead inc death	1058.84	668.141	930.084	1058.84	1200.15	1490.49
KITCOVIDhub-mean_ensemble	2020-11-09	GM	2020-11-21	2 wk ahead inc death	1621.61	897.69	1355.27	1621.61	1938.48	2638.31
KITCOVIDhub-mean_ensemble	2020-11-09	PL	2020-11-14	1 wk ahead inc death	3018.84	2277.32	2783.63	3018.84	3269.58	3744.74
KITCOVIDhub-mean_ensemble	2020-11-09	PL	2020-11-21	2 wk ahead inc death	4413.51	3033.71	3907.88	4413.51	5015.41	6319.68
KITCOVIDhub-mean_ensemble	2020-11-16	GM	2020-11-21	1 wk ahead inc death	1413.38	1007.18	1279.16	1413.38	1547.51	1814.3
KITCOVIDhub-mean_ensemble	2020-11-16	GM	2020-11-28	2 wk ahead inc death	1796.51	1140.27	1546.14	1796.51	2065.93	2614.36
KITCOVIDhub-mean_ensemble	2020-11-16	PL	2020-11-21	1 wk ahead inc death	3008.97	2006.79	2663.59	3008.97	3382.08	4047.96
KITCOVIDhub-mean_ensemble	2020-11-16	PL	2020-11-28	2 wk ahead inc death	3623.16	2124.96	3055.98	3623.16	4268.3	5563.38
KITCOVIDhub-mean_ensemble	2020-11-23	GM	2020-11-28	1 wk ahead inc death	1702.01	1165.67	1532.05	1702.01	1871.9	2211.3
KITCOVIDhub-mean_ensemble	2020-11-23	GM	2020-12-05	2 wk ahead inc death	1969.32	1165.78	1676.05	1969.32	2286.16	2923.52
KITCOVIDhub-mean_ensemble	2020-11-23	PL	2020-11-28	1 wk ahead inc death	3792.23	2436.51	3275.91	3792.23	4399.26	5444.68
KITCOVIDhub-mean_ensemble	2020-11-23	PL	2020-12-05	2 wk ahead inc death	4433.22	2523.6	3664.6	4433.22	5328.54	7113.96
KITCOVIDhub-mean_ensemble	2020-11-30	GM	2020-12-05	1 wk ahead inc death	2296.59	1670	2118.93	2296.59	2483.61	2890.26
KITCOVIDhub-mean_ensemble	2020-11-30	GM	2020-12-12	2 wk ahead inc death	2545.84	1686.47	2256.53	2545.84	2876.85	3596.42
KITCOVIDhub-mean_ensemble	2020-11-30	PL	2020-12-05	1 wk ahead inc death	3603.63	2407.87	3144.74	3603.63	4136.51	5223.79
KITCOVIDhub-mean_ensemble	2020-11-30	PL	2020-12-12	2 wk ahead inc death	3779.6	2273.08	3189.15	3779.6	4416.82	5739.75
KITCOVIDhub-mean_ensemble	2020-12-07	GM	2020-12-12	1 wk ahead inc death	2908.93	2423.21	2771.3	2908.93	3075.36	3339.26
KITCOVIDhub-mean_ensemble	2020-12-07	GM	2020-12-19	2 wk ahead inc death	3368.86	2540.66	3094.77	3368.86	3716.06	4284.59
KITCOVIDhub-mean_ensemble	2020-12-07	PL	2020-12-12	1 wk ahead inc death	2655.89	2136.69	2450.55	2655.89	2911.92	3445.16
KITCOVIDhub-mean_ensemble	2020-12-07	PL	2020-12-19	2 wk ahead inc death	2305.13	1647.99	2041.14	2305.13	2609.56	3278.34
KITCOVIDhub-mean_ensemble	2020-12-14	GM	2020-12-19	1 wk ahead inc death	3191.72	2483.94	2920.51	3191.72	3434.98	3800.72
KITCOVIDhub-mean_ensemble	2020-12-14	PL	2020-12-19	1 wk ahead inc death	2440.58	1809.98	2179.32	2440.58	2710.56	3286.43
KITCOVIDhub-mean_ensemble	2020-10-12	GM	2020-10-17	1 wk ahead inc case	29671	22041.9	26639	29671	32969.8	38950.6
KITCOVIDhub-mean_ensemble	2020-10-12	GM	2020-10-24	2 wk ahead inc case	41065.8	28000.8	35503.9	41065.8	47713.8	59024
KITCOVIDhub-mean_ensemble	2020-10-12	PL	2020-10-17	1 wk ahead inc case	26218.8	19830.9	23260.6	26218.8	29702	36432.7
KITCOVIDhub-mean_ensemble	2020-10-12	PL	2020-10-24	2 wk ahead inc case	44569.2	33186.2	38821.4	44569.2	51711	63542.1
KITCOVIDhub-mean_ensemble	2020-10-19	GM	2020-10-24	1 wk ahead inc case	52028.3	35798.8	46239.4	52028.3	57889.4	70485.7
KITCOVIDhub-mean_ensemble	2020-10-19	GM	2020-10-31	2 wk ahead inc case	74021.3	41687.8	60943.4	74021.3	88661.4	124098
KITCOVIDhub-mean_ensemble	2020-10-19	PL	2020-10-24	1 wk ahead inc case	69706.2	45970.1	60999.6	69706.2	79060.2	99171.7
KITCOVIDhub-mean_ensemble	2020-10-19	PL	2020-10-31	2 wk ahead inc case	116877	61785.4	92317.6	116877	147478	230136
KITCOVIDhub-mean_ensemble	2020-10-26	GM	2020-10-31	1 wk ahead inc case	99270.9	72881.1	89754.2	99270.9	108838	127413
KITCOVIDhub-mean_ensemble	2020-10-26	GM	2020-11-07	2 wk ahead inc case	157102	98677.9	133595	157102	182762	240971
KITCOVIDhub-mean_ensemble	2020-10-26	PL	2020-10-31	1 wk ahead inc case	118859	79354.7	104745	118859	133382	161398
KITCOVIDhub-mean_ensemble	2020-10-26	PL	2020-11-07	2 wk ahead inc case	193891	122353	159993	193891	239497	355390
KITCOVIDhub-mean_ensemble	2020-11-02	GM	2020-11-07	1 wk ahead inc case	154885	129277	145461	154885	164951	183719
KITCOVIDhub-mean_ensemble	2020-11-02	GM	2020-11-14	2 wk ahead inc case	221673	172599	202820	221673	242106	283273
KITCOVIDhub-mean_ensemble	2020-11-02	PL	2020-11-07	1 wk ahead inc case	168923	137285	156990	168923	181446	205540
KITCOVIDhub-mean_ensemble	2020-11-02	PL	2020-11-14	2 wk ahead inc case	239739	185278	218572	239739	263150	309243
KITCOVIDhub-mean_ensemble	2020-11-09	GM	2020-11-14	1 wk ahead inc case	176532	136625	164015	176532	189528	213597
KITCOVIDhub-mean_ensemble	2020-11-09	GM	2020-11-21	2 wk ahead inc case	223378	146860	190410	223378	252203	308712
KITCOVIDhub-mean_ensemble	2020-11-09	PL	2020-11-14	1 wk ahead inc case	205487	163329	190387	205487	221220	251326
KITCOVIDhub-mean_ensemble	2020-11-09	PL	2020-11-21	2 wk ahead inc case	245008	165756	210228	245008	285598	379444
KITCOVIDhub-mean_ensemble	2020-11-16	GM	2020-11-21	1 wk ahead inc case	152641	110670	136635	152641	169486	205719
KITCOVIDhub-mean_ensemble	2020-11-16	GM	2020-11-28	2 wk ahead inc case	163367	101599	138484	163367	190809	256225
KITCOVIDhub-mean_ensemble	2020-11-16	PL	2020-11-21	1 wk ahead inc case	175547	121979	155795	175547	196194	235310
KITCOVIDhub-mean_ensemble	2020-11-16	PL	2020-11-28	2 wk ahead inc case	170305	94700.8	138617	170305	207239	297315
KITCOVIDhub-mean_ensemble	2020-11-23	GM	2020-11-28	1 wk ahead inc case	121668	74280.3	103885	121668	141464	182116
KITCOVIDhub-mean_ensemble	2020-11-23	GM	2020-12-05	2 wk ahead inc case	114946	57677.9	89237.6	114946	144066	206532
KITCOVIDhub-mean_ensemble	2020-11-23	PL	2020-11-28	1 wk ahead inc case	137290	92580.9	120645	137290	154652	187397
KITCOVIDhub-mean_ensemble	2020-11-23	PL	2020-12-05	2 wk ahead inc case	118188	66728.1	95558.4	118188	143451	198643
KITCOVIDhub-mean_ensemble	2020-11-30	GM	2020-12-05	1 wk ahead inc case	116008	89257.2	104862	116008	128267	157012
KITCOVIDhub-mean_ensemble	2020-11-30	GM	2020-12-12	2 wk ahead inc case	112756	76353.6	97582.6	112756	130804	171355
KITCOVIDhub-mean_ensemble	2020-11-30	PL	2020-12-05	1 wk ahead inc case	100593	68111	88170	100593	114350	138051
KITCOVIDhub-mean_ensemble	2020-11-30	PL	2020-12-12	2 wk ahead inc case	82860.8	52497.8	67914.1	82860.8	99392.1	131571
KITCOVIDhub-mean_ensemble	2020-12-07	GM	2020-12-12	1 wk ahead inc case	131489	101248	119519	131489	144915	174793
KITCOVIDhub-mean_ensemble	2020-12-07	GM	2020-12-19	2 wk ahead inc case	138986	94430.3	120782	138986	161134	209549
KITCOVIDhub-mean_ensemble	2020-12-07	PL	2020-12-12	1 wk ahead inc case	63299.5	43220.1	55132.8	63299.5	71080.9	86986.1
KITCOVIDhub-mean_ensemble	2020-12-07	PL	2020-12-19	2 wk ahead inc case	47007.9	26205.2	37681.6	47007.9	57034.9	79626.1
KITCOVIDhub-mean_ensemble	2020-12-14	GM	2020-12-19	1 wk ahead inc case	151742	111091	135020	151742	173894	211078
KITCOVIDhub-mean_ensemble	2020-12-14	PL	2020-12-19	1 wk ahead inc case	60654.8	43816.5	54872.7	60654.8	66808.2	90613.3
LANL-GrowthRate	2020-11-02	GM	2020-11-07	1 wk ahead inc death	737	337.975	622	737	837	1150
LANL-GrowthRate	2020-11-02	GM	2020-11-14	2 wk ahead inc death	1205.5	381	805	1205.5	1551	2348.03
LANL-GrowthRate	2020-11-02	PL	2020-11-07	1 wk ahead inc death	1898	1384.97	1758	1898	2043	2459
LANL-GrowthRate	2020-11-02	PL	2020-11-14	2 wk ahead inc death	2812	1522.88	2400	2812	3232	4376.18
LANL-GrowthRate	2020-11-09	GM	2020-11-14	1 wk ahead inc death	1057	473.925	937	1057	1227	1740.03
LANL-GrowthRate	2020-11-09	GM	2020-11-21	2 wk ahead inc death	1586	573.975	1294	1586	2041	3336.03
LANL-GrowthRate	2020-11-09	PL	2020-11-14	1 wk ahead inc death	3122	1713.97	2970	3122	3267	3757
LANL-GrowthRate	2020-11-09	PL	2020-11-21	2 wk ahead inc death	4344	2227	3995	4344	4703	5854.02
LANL-GrowthRate	2020-11-16	GM	2020-11-21	1 wk ahead inc death	1161	604.975	1053	1161	1265	1578.03
LANL-GrowthRate	2020-11-16	GM	2020-11-28	2 wk ahead inc death	1218	610.925	1057	1218	1385	1841.03
LANL-GrowthRate	2020-11-16	PL	2020-11-21	1 wk ahead inc death	2962	1530.8	2709	2962	3203	3490
LANL-GrowthRate	2020-11-16	PL	2020-11-28	2 wk ahead inc death	3087.5	1409.9	2724.75	3087.5	3500	3979.03
LANL-GrowthRate	2020-11-23	GM	2020-11-28	1 wk ahead inc death	1736	692.7	1551	1736	1894	2313.03
LANL-GrowthRate	2020-11-23	GM	2020-12-05	2 wk ahead inc death	1862.5	624.9	1573	1862.5	2128	2782
LANL-GrowthRate	2020-11-23	PL	2020-11-28	1 wk ahead inc death	3412.5	2437.9	3194	3412.5	3561	3923.07
LANL-GrowthRate	2020-11-23	PL	2020-12-05	2 wk ahead inc death	3357	2228.93	3032	3357	3584	4249
LANL-GrowthRate	2020-11-30	GM	2020-12-05	1 wk ahead inc death	2332	863.975	2113.75	2332	2511	2929.03
LANL-GrowthRate	2020-11-30	GM	2020-12-12	2 wk ahead inc death	2506	801	2140.75	2506	2791.25	3600.05
LANL-GrowthRate	2020-11-30	PL	2020-12-05	1 wk ahead inc death	3198	2772.97	3066	3198	3326	3557
LANL-GrowthRate	2020-11-30	PL	2020-12-12	2 wk ahead inc death	2820	2230.93	2527	2820	2989.25	3299
LANL-GrowthRate	2020-12-07	GM	2020-12-12	1 wk ahead inc death	3154	1929.97	2993	3154	3453	3758.05
LANL-GrowthRate	2020-12-07	GM	2020-12-19	2 wk ahead inc death	3559	1867.97	3239.25	3559	4053.25	4704.02
LANL-GrowthRate	2020-12-07	PL	2020-12-12	1 wk ahead inc death	2792	2499.93	2708	2792	2877	3128
LANL-GrowthRate	2020-12-07	PL	2020-12-19	2 wk ahead inc death	2399	2069	2300.75	2399	2515	2991
LANL-GrowthRate	2020-12-14	GM	2020-12-19	1 wk ahead inc death	4057	3054	3833	4057	4351	4738.02
LANL-GrowthRate	2020-12-14	PL	2020-12-19	1 wk ahead inc death	2182	1941.97	2091	2182	2250	2835
LANL-GrowthRate	2020-11-02	GM	2020-11-07	1 wk ahead inc case	201168	93647.3	146728	201168	227596	264387
LANL-GrowthRate	2020-11-02	GM	2020-11-14	2 wk ahead inc case	286106	99073.4	160516	286106	409400	542647
LANL-GrowthRate	2020-11-02	PL	2020-11-07	1 wk ahead inc case	170219	128025	158712	170219	181443	203877
LANL-GrowthRate	2020-11-02	PL	2020-11-14	2 wk ahead inc case	281354	113745	223194	281354	317904	386706
LANL-GrowthRate	2020-11-09	GM	2020-11-14	1 wk ahead inc case	208372	129980	191523	208372	222402	248310
LANL-GrowthRate	2020-11-09	GM	2020-11-21	2 wk ahead inc case	304707	124924	208803	304707	348078	407274
LANL-GrowthRate	2020-11-09	PL	2020-11-14	1 wk ahead inc case	212036	163303	195451	212036	229508	262718
LANL-GrowthRate	2020-11-09	PL	2020-11-21	2 wk ahead inc case	247468	137990	203678	247468	284625	344769
LANL-GrowthRate	2020-11-16	GM	2020-11-21	1 wk ahead inc case	120378	51647.9	91928.8	120378	153778	233306
LANL-GrowthRate	2020-11-16	GM	2020-11-28	2 wk ahead inc case	126666	48788.7	94136.5	126666	165824	255877
LANL-GrowthRate	2020-11-16	PL	2020-11-21	1 wk ahead inc case	133160	90993.8	118360	133160	150700	186702
LANL-GrowthRate	2020-11-16	PL	2020-11-28	2 wk ahead inc case	128600	71370.8	107639	128600	152181	201188
LANL-GrowthRate	2020-11-23	GM	2020-11-28	1 wk ahead inc case	108411	38453.4	78050.5	108411	146396	234804
LANL-GrowthRate	2020-11-23	GM	2020-12-05	2 wk ahead inc case	107406	31667.9	74363.5	107406	149643	247460
LANL-GrowthRate	2020-11-23	PL	2020-11-28	1 wk ahead inc case	128222	97334	116972	128222	140367	165124
LANL-GrowthRate	2020-11-23	PL	2020-12-05	2 wk ahead inc case	124828	74532.9	104388	124828	145011	179785
LANL-GrowthRate	2020-11-30	GM	2020-12-05	1 wk ahead inc case	94103	25699	61952.2	94103	133611	239244
LANL-GrowthRate	2020-11-30	GM	2020-12-12	2 wk ahead inc case	97354.5	20779.7	61470.2	97354.5	143785	268017
LANL-GrowthRate	2020-11-30	PL	2020-12-05	1 wk ahead inc case	71643.5	46904.4	62069.8	71643.5	83079	108709
LANL-GrowthRate	2020-11-30	PL	2020-12-12	2 wk ahead inc case	50537	24511.2	39880.2	50537	63890	107900
LANL-GrowthRate	2020-12-07	GM	2020-12-12	1 wk ahead inc case	110080	39129.2	79120.2	110080	150929	253177
LANL-GrowthRate	2020-12-07	GM	2020-12-19	2 wk ahead inc case	105637	27707.1	71351.2	105637	151919	264457
LANL-GrowthRate	2020-12-07	PL	2020-12-12	1 wk ahead inc case	62320	33695.8	50642.5	62320	75772	105542
LANL-GrowthRate	2020-12-07	PL	2020-12-19	2 wk ahead inc case	49794.5	19012.7	36317.2	49794.5	65904.8	105295
LANL-GrowthRate	2020-12-14	GM	2020-12-19	1 wk ahead inc case	146656	56268.9	107970	146656	195856	321059
LANL-GrowthRate	2020-12-14	PL	2020-12-19	1 wk ahead inc case	67766	37147.3	55456	67766	82095.5	116810
LeipzigIMISE-SECIR	2020-10-12	GM	2020-10-17	1 wk ahead inc death	56.4595	NA	NA	NA	NA	NA
LeipzigIMISE-SECIR	2020-10-12	GM	2020-10-24	2 wk ahead inc death	65.7511	NA	NA	NA	NA	NA
LeipzigIMISE-SECIR	2020-10-19	GM	2020-10-24	1 wk ahead inc death	140.481	NA	NA	NA	NA	NA
LeipzigIMISE-SECIR	2020-10-19	GM	2020-10-31	2 wk ahead inc death	194.846	NA	NA	NA	NA	NA
LeipzigIMISE-SECIR	2020-10-26	GM	2020-10-31	1 wk ahead inc death	185.833	NA	NA	NA	NA	NA
LeipzigIMISE-SECIR	2020-10-26	GM	2020-11-07	2 wk ahead inc death	322.896	NA	NA	NA	NA	NA
LeipzigIMISE-SECIR	2020-11-02	GM	2020-11-07	1 wk ahead inc death	544.794	NA	NA	NA	NA	NA
LeipzigIMISE-SECIR	2020-11-02	GM	2020-11-14	2 wk ahead inc death	945.778	NA	NA	NA	NA	NA
LeipzigIMISE-SECIR	2020-11-09	GM	2020-11-14	1 wk ahead inc death	3217.47	NA	NA	NA	NA	NA
LeipzigIMISE-SECIR	2020-11-09	GM	2020-11-21	2 wk ahead inc death	3383.2	NA	NA	NA	NA	NA
LeipzigIMISE-SECIR	2020-11-16	GM	2020-11-21	1 wk ahead inc death	2625.38	1819.06	2330.71	2625.38	2936.48	3569.25
LeipzigIMISE-SECIR	2020-11-16	GM	2020-11-28	2 wk ahead inc death	2032.53	1235.54	1730.67	2032.53	2358.31	3056.24
LeipzigIMISE-SECIR	2020-11-23	GM	2020-11-28	1 wk ahead inc death	1367.93	1027.23	1244.87	1367.93	1496.74	1754.86
LeipzigIMISE-SECIR	2020-11-23	GM	2020-12-05	2 wk ahead inc death	1210.72	886.005	1092.92	1210.72	1333.59	1582.12
LeipzigIMISE-SECIR	2020-11-30	GM	2020-12-05	1 wk ahead inc death	2052.76	1615.48	1896.91	2052.76	2214.21	2541.8
LeipzigIMISE-SECIR	2020-11-30	GM	2020-12-12	2 wk ahead inc death	2003.33	1575.7	1848.78	2003.33	2163.62	2481.02
LeipzigIMISE-SECIR	2020-12-07	GM	2020-12-12	1 wk ahead inc death	2562.05	2095.92	2395.15	2562.05	2734.99	3075.41
LeipzigIMISE-SECIR	2020-12-07	GM	2020-12-19	2 wk ahead inc death	2560.74	2087.15	2391.97	2560.74	2734.13	3078.94
LeipzigIMISE-SECIR	2020-12-14	GM	2020-12-19	1 wk ahead inc death	3441.25	3301.23	3391.6	3441.25	3494.59	3624.8
LeipzigIMISE-SECIR	2020-10-12	GM	2020-10-17	1 wk ahead inc case	24184.1	NA	NA	NA	NA	NA
LeipzigIMISE-SECIR	2020-10-12	GM	2020-10-24	2 wk ahead inc case	30330.9	NA	NA	NA	NA	NA
LeipzigIMISE-SECIR	2020-10-19	GM	2020-10-24	1 wk ahead inc case	38848.6	NA	NA	NA	NA	NA
LeipzigIMISE-SECIR	2020-10-19	GM	2020-10-31	2 wk ahead inc case	49488.2	NA	NA	NA	NA	NA
LeipzigIMISE-SECIR	2020-10-26	GM	2020-10-31	1 wk ahead inc case	115277	NA	NA	NA	NA	NA
LeipzigIMISE-SECIR	2020-10-26	GM	2020-11-07	2 wk ahead inc case	220841	NA	NA	NA	NA	NA
LeipzigIMISE-SECIR	2020-11-02	GM	2020-11-07	1 wk ahead inc case	157444	NA	NA	NA	NA	NA
LeipzigIMISE-SECIR	2020-11-02	GM	2020-11-14	2 wk ahead inc case	242390	NA	NA	NA	NA	NA
LeipzigIMISE-SECIR	2020-11-09	GM	2020-11-14	1 wk ahead inc case	189583	NA	NA	NA	NA	NA
LeipzigIMISE-SECIR	2020-11-09	GM	2020-11-21	2 wk ahead inc case	159467	NA	NA	NA	NA	NA
LeipzigIMISE-SECIR	2020-11-16	GM	2020-11-21	1 wk ahead inc case	116426	82113.4	104095	116426	129407	155398
LeipzigIMISE-SECIR	2020-11-16	GM	2020-11-28	2 wk ahead inc case	88298	52593.1	74776.2	88298	102878	133778
LeipzigIMISE-SECIR	2020-11-23	GM	2020-11-28	1 wk ahead inc case	112892	100525	108595	112892	117266	125846
LeipzigIMISE-SECIR	2020-11-23	GM	2020-12-05	2 wk ahead inc case	98763.2	85282.8	94010.3	98763.2	103560	112902
LeipzigIMISE-SECIR	2020-11-30	GM	2020-12-05	1 wk ahead inc case	122935	112246	119212	122935	126724	134071
LeipzigIMISE-SECIR	2020-11-30	GM	2020-12-12	2 wk ahead inc case	119618	109018	115911	119618	123400	130653
LeipzigIMISE-SECIR	2020-12-07	GM	2020-12-12	1 wk ahead inc case	124829	113352	120778	124829	128943	136952
LeipzigIMISE-SECIR	2020-12-07	GM	2020-12-19	2 wk ahead inc case	123471	111359	119249	123471	127825	136314
LeipzigIMISE-SECIR	2020-12-14	GM	2020-12-19	1 wk ahead inc case	162755	158471	161290	162755	164214	167000
MIT_CovidAnalytics-DELPHI	2020-10-12	GM	2020-10-17	1 wk ahead inc death	279	182.061	245.64	279	312.36	375.939
MIT_CovidAnalytics-DELPHI	2020-10-12	GM	2020-10-24	2 wk ahead inc death	356	218.908	308.822	356	403.178	493.092
MIT_CovidAnalytics-DELPHI	2020-10-12	PL	2020-10-17	1 wk ahead inc death	132	32	70.3864	132	193.614	311.04
MIT_CovidAnalytics-DELPHI	2020-10-12	PL	2020-10-24	2 wk ahead inc death	120	0	32.8652	120	207.135	373.2
MIT_CovidAnalytics-DELPHI	2020-10-19	GM	2020-10-24	1 wk ahead inc death	164	102.274	142.758	164	185.242	225.726
MIT_CovidAnalytics-DELPHI	2020-10-19	GM	2020-10-31	2 wk ahead inc death	184	96.7058	153.959	184	214.041	271.294
MIT_CovidAnalytics-DELPHI	2020-10-26	GM	2020-10-31	1 wk ahead inc death	545	456.338	514.489	545	575.511	633.662
MIT_CovidAnalytics-DELPHI	2020-10-26	GM	2020-11-07	2 wk ahead inc death	820	694.613	776.85	820	863.15	945.387
MIT_CovidAnalytics-DELPHI	2020-10-26	PL	2020-10-31	1 wk ahead inc death	1576	1058.58	1397.94	1576	1754.06	2093.42
MIT_CovidAnalytics-DELPHI	2020-10-26	PL	2020-11-07	2 wk ahead inc death	3075	2343.26	2823.18	3075	3326.82	3806.74
MIT_CovidAnalytics-DELPHI	2020-11-02	GM	2020-11-07	1 wk ahead inc death	841	663.854	780.038	841	901.962	1018.15
MIT_CovidAnalytics-DELPHI	2020-11-02	GM	2020-11-14	2 wk ahead inc death	1325	1074.48	1238.79	1325	1411.21	1575.52
MIT_CovidAnalytics-DELPHI	2020-11-02	PL	2020-11-07	1 wk ahead inc death	2088	1182.71	1776.46	2088	2399.54	2993.29
MIT_CovidAnalytics-DELPHI	2020-11-02	PL	2020-11-14	2 wk ahead inc death	3234	1953.73	2793.42	3234	3674.58	4514.27
MIT_CovidAnalytics-DELPHI	2020-11-09	GM	2020-11-14	1 wk ahead inc death	1132	747.944	999.833	1132	1264.17	1516.06
MIT_CovidAnalytics-DELPHI	2020-11-09	GM	2020-11-21	2 wk ahead inc death	1773	1229.86	1586.09	1773	1959.91	2316.14
MIT_CovidAnalytics-DELPHI	2020-11-09	PL	2020-11-14	1 wk ahead inc death	2686	2245.77	2534.5	2686	2837.5	3126.23
MIT_CovidAnalytics-DELPHI	2020-11-09	PL	2020-11-21	2 wk ahead inc death	3556	2933.42	3341.75	3556	3770.25	4178.58
MIT_CovidAnalytics-DELPHI	2020-11-16	GM	2020-11-21	1 wk ahead inc death	1216	730.9	1049.06	1216	1382.94	1701.1
MIT_CovidAnalytics-DELPHI	2020-11-16	GM	2020-11-28	2 wk ahead inc death	1714	1027.96	1477.91	1714	1950.09	2400.04
MIT_CovidAnalytics-DELPHI	2020-11-16	PL	2020-11-21	1 wk ahead inc death	3043	2200.64	2753.12	3043	3332.88	3885.36
MIT_CovidAnalytics-DELPHI	2020-11-16	PL	2020-11-28	2 wk ahead inc death	3500	2308.72	3090.04	3500	3909.96	4691.28
MIT_CovidAnalytics-DELPHI	2020-11-23	GM	2020-11-28	1 wk ahead inc death	1051	665.095	918.197	1051	1183.8	1436.91
MIT_CovidAnalytics-DELPHI	2020-11-23	GM	2020-12-05	2 wk ahead inc death	971	425.248	783.188	971	1158.81	1516.75
MIT_CovidAnalytics-DELPHI	2020-11-23	PL	2020-11-28	1 wk ahead inc death	3004	2260.61	2748.17	3004	3259.83	3747.39
MIT_CovidAnalytics-DELPHI	2020-11-23	PL	2020-12-05	2 wk ahead inc death	2679	1627.68	2317.21	2679	3040.79	3730.32
MIT_CovidAnalytics-DELPHI	2020-11-30	PL	2020-12-05	1 wk ahead inc death	2558	1734.92	2274.75	2558	2841.25	3381.08
MIT_CovidAnalytics-DELPHI	2020-11-30	PL	2020-12-12	2 wk ahead inc death	2177	1012.99	1776.42	2177	2577.58	3341.01
MIT_CovidAnalytics-DELPHI	2020-12-07	PL	2020-12-12	1 wk ahead inc death	1833	909.413	1515.16	1833	2150.84	2756.59
MIT_CovidAnalytics-DELPHI	2020-12-07	PL	2020-12-19	2 wk ahead inc death	1643	336.85	1193.51	1643	2092.49	2949.15
MIT_CovidAnalytics-DELPHI	2020-12-14	GM	2020-12-19	1 wk ahead inc death	2070	600.486	1564.29	2070	2575.71	3539.51
MIT_CovidAnalytics-DELPHI	2020-12-14	PL	2020-12-19	1 wk ahead inc death	1643	701.272	1318.92	1643	1967.08	2584.73
MIT_CovidAnalytics-DELPHI	2020-10-12	GM	2020-10-17	1 wk ahead inc case	27071	12782.7	22153.9	27071	31988.1	41359.3
MIT_CovidAnalytics-DELPHI	2020-10-12	GM	2020-10-24	2 wk ahead inc case	29056	8849.32	22102.2	29056	36009.8	49262.7
MIT_CovidAnalytics-DELPHI	2020-10-12	PL	2020-10-17	1 wk ahead inc case	7395	0	3011.95	7395	11778	20131.5
MIT_CovidAnalytics-DELPHI	2020-10-12	PL	2020-10-24	2 wk ahead inc case	7784	0	1585.43	7784	13982.6	25796.1
MIT_CovidAnalytics-DELPHI	2020-10-19	GM	2020-10-24	1 wk ahead inc case	25834	1395.13	17423.8	25834	34244.2	50272.9
MIT_CovidAnalytics-DELPHI	2020-10-19	GM	2020-10-31	2 wk ahead inc case	25694	0	13800.1	25694	37587.9	60255.8
MIT_CovidAnalytics-DELPHI	2020-10-26	GM	2020-10-31	1 wk ahead inc case	77617	43304.7	65809	77617	89425	111929
MIT_CovidAnalytics-DELPHI	2020-10-26	GM	2020-11-07	2 wk ahead inc case	109801	61276.1	93102	109801	126500	158326
MIT_CovidAnalytics-DELPHI	2020-10-26	PL	2020-10-31	1 wk ahead inc case	147791	101375	131818	147791	163764	194207
MIT_CovidAnalytics-DELPHI	2020-10-26	PL	2020-11-07	2 wk ahead inc case	269797	204155	247207	269797	292387	335439
MIT_CovidAnalytics-DELPHI	2020-11-02	GM	2020-11-07	1 wk ahead inc case	143509	98105.7	127884	143509	159134	188912
MIT_CovidAnalytics-DELPHI	2020-11-02	GM	2020-11-14	2 wk ahead inc case	218362	154152	196265	218362	240459	282572
MIT_CovidAnalytics-DELPHI	2020-11-02	PL	2020-11-07	1 wk ahead inc case	185496	106623	158353	185496	212639	264369
MIT_CovidAnalytics-DELPHI	2020-11-02	PL	2020-11-14	2 wk ahead inc case	254724	143181	216338	254724	293110	366267
MIT_CovidAnalytics-DELPHI	2020-11-09	GM	2020-11-14	1 wk ahead inc case	208191	161323	192062	208191	224320	255059
MIT_CovidAnalytics-DELPHI	2020-11-09	GM	2020-11-21	2 wk ahead inc case	304690	238408	281880	304690	327500	370972
MIT_CovidAnalytics-DELPHI	2020-11-09	PL	2020-11-14	1 wk ahead inc case	211840	195558	206237	211840	217443	228122
MIT_CovidAnalytics-DELPHI	2020-11-09	PL	2020-11-21	2 wk ahead inc case	242643	219617	234719	242643	250567	265669
MIT_CovidAnalytics-DELPHI	2020-11-16	GM	2020-11-21	1 wk ahead inc case	202688	153098	185623	202688	219753	252278
MIT_CovidAnalytics-DELPHI	2020-11-16	GM	2020-11-28	2 wk ahead inc case	252217	182087	228083	252217	276351	322347
MIT_CovidAnalytics-DELPHI	2020-11-16	PL	2020-11-21	1 wk ahead inc case	192708	111437	164740	192708	220676	273979
MIT_CovidAnalytics-DELPHI	2020-11-16	PL	2020-11-28	2 wk ahead inc case	181153	66218.5	141600	181153	220706	296088
MIT_CovidAnalytics-DELPHI	2020-11-23	GM	2020-11-28	1 wk ahead inc case	112712	20840.2	81095.8	112712	144328	204584
MIT_CovidAnalytics-DELPHI	2020-11-23	GM	2020-12-05	2 wk ahead inc case	84584	0	39872	84584	129296	214510
MIT_CovidAnalytics-DELPHI	2020-11-23	PL	2020-11-28	1 wk ahead inc case	116140	40293.1	90038.5	116140	142241	191987
MIT_CovidAnalytics-DELPHI	2020-11-23	PL	2020-12-05	2 wk ahead inc case	73960	0	37047	73960	110873	181224
MIT_CovidAnalytics-DELPHI	2020-11-30	PL	2020-12-05	1 wk ahead inc case	73936	11088.3	52308	73936	95564	136784
MIT_CovidAnalytics-DELPHI	2020-11-30	PL	2020-12-12	2 wk ahead inc case	40680	0	10093.4	40680	71266.6	129560
MIT_CovidAnalytics-DELPHI	2020-12-07	PL	2020-12-12	1 wk ahead inc case	40680	23860.2	34891.7	40680	46468.3	57499.8
MIT_CovidAnalytics-DELPHI	2020-12-07	PL	2020-12-19	2 wk ahead inc case	19838	0	11652.2	19838	28023.8	43624.8
MIT_CovidAnalytics-DELPHI	2020-12-14	GM	2020-12-19	1 wk ahead inc case	92531	19968.3	67559.7	92531	117502	165094
MIT_CovidAnalytics-DELPHI	2020-12-14	PL	2020-12-19	1 wk ahead inc case	19838	1991.62	13696.5	19838	25979.5	37684.4
USC-SIkJalpha	2020-10-12	GM	2020-10-17	1 wk ahead inc death	94	NA	NA	NA	NA	NA
USC-SIkJalpha	2020-10-12	GM	2020-10-24	2 wk ahead inc death	126	NA	NA	NA	NA	NA
USC-SIkJalpha	2020-10-12	PL	2020-10-17	1 wk ahead inc death	399	NA	NA	NA	NA	NA
USC-SIkJalpha	2020-10-12	PL	2020-10-24	2 wk ahead inc death	708	NA	NA	NA	NA	NA
USC-SIkJalpha	2020-10-19	GM	2020-10-24	1 wk ahead inc death	170	NA	NA	NA	NA	NA
USC-SIkJalpha	2020-10-19	GM	2020-10-31	2 wk ahead inc death	283	NA	NA	NA	NA	NA
USC-SIkJalpha	2020-10-19	PL	2020-10-24	1 wk ahead inc death	646	NA	NA	NA	NA	NA
USC-SIkJalpha	2020-10-19	PL	2020-10-31	2 wk ahead inc death	1281	NA	NA	NA	NA	NA
USC-SIkJalpha	2020-10-26	GM	2020-10-31	1 wk ahead inc death	320	NA	NA	NA	NA	NA
USC-SIkJalpha	2020-10-26	GM	2020-11-07	2 wk ahead inc death	444	NA	NA	NA	NA	NA
USC-SIkJalpha	2020-10-26	PL	2020-10-31	1 wk ahead inc death	1283	NA	NA	NA	NA	NA
USC-SIkJalpha	2020-10-26	PL	2020-11-07	2 wk ahead inc death	2394	NA	NA	NA	NA	NA
USC-SIkJalpha	2020-11-02	GM	2020-11-07	1 wk ahead inc death	526	NA	NA	NA	NA	NA
USC-SIkJalpha	2020-11-02	GM	2020-11-14	2 wk ahead inc death	840	NA	NA	NA	NA	NA
USC-SIkJalpha	2020-11-02	PL	2020-11-07	1 wk ahead inc death	1553	NA	NA	NA	NA	NA
USC-SIkJalpha	2020-11-02	PL	2020-11-14	2 wk ahead inc death	2563	NA	NA	NA	NA	NA
USC-SIkJalpha	2020-11-09	GM	2020-11-14	1 wk ahead inc death	895	NA	NA	NA	NA	NA
USC-SIkJalpha	2020-11-09	GM	2020-11-21	2 wk ahead inc death	1390	NA	NA	NA	NA	NA
USC-SIkJalpha	2020-11-09	PL	2020-11-14	1 wk ahead inc death	2345	NA	NA	NA	NA	NA
USC-SIkJalpha	2020-11-09	PL	2020-11-21	2 wk ahead inc death	3533	NA	NA	NA	NA	NA
USC-SIkJalpha	2020-11-16	GM	2020-11-21	1 wk ahead inc death	1368	NA	NA	NA	NA	NA
USC-SIkJalpha	2020-11-16	GM	2020-11-28	2 wk ahead inc death	1756	NA	NA	NA	NA	NA
USC-SIkJalpha	2020-11-16	PL	2020-11-21	1 wk ahead inc death	2769	NA	NA	NA	NA	NA
USC-SIkJalpha	2020-11-16	PL	2020-11-28	2 wk ahead inc death	3557	NA	NA	NA	NA	NA
USC-SIkJalpha	2020-11-23	GM	2020-11-28	1 wk ahead inc death	1340	NA	NA	NA	NA	NA
USC-SIkJalpha	2020-11-23	GM	2020-12-05	2 wk ahead inc death	1451	NA	NA	NA	NA	NA
USC-SIkJalpha	2020-11-23	PL	2020-11-28	1 wk ahead inc death	3249	NA	NA	NA	NA	NA
USC-SIkJalpha	2020-11-23	PL	2020-12-05	2 wk ahead inc death	3464	NA	NA	NA	NA	NA
USC-SIkJalpha	2020-11-30	GM	2020-12-05	1 wk ahead inc death	1718	NA	NA	NA	NA	NA
USC-SIkJalpha	2020-11-30	GM	2020-12-12	2 wk ahead inc death	1827	NA	NA	NA	NA	NA
USC-SIkJalpha	2020-11-30	PL	2020-12-05	1 wk ahead inc death	3114	NA	NA	NA	NA	NA
USC-SIkJalpha	2020-11-30	PL	2020-12-12	2 wk ahead inc death	3005	NA	NA	NA	NA	NA
USC-SIkJalpha	2020-12-07	GM	2020-12-12	1 wk ahead inc death	2169	NA	NA	NA	NA	NA
USC-SIkJalpha	2020-12-07	GM	2020-12-19	2 wk ahead inc death	2354	NA	NA	NA	NA	NA
USC-SIkJalpha	2020-12-07	PL	2020-12-12	1 wk ahead inc death	2662	NA	NA	NA	NA	NA
USC-SIkJalpha	2020-12-07	PL	2020-12-19	2 wk ahead inc death	2259	NA	NA	NA	NA	NA
USC-SIkJalpha	2020-12-14	GM	2020-12-19	1 wk ahead inc death	2549	1292	1854	2549	2904	3037
USC-SIkJalpha	2020-12-14	PL	2020-12-19	1 wk ahead inc death	2246	1480	1846	2246	2356	2672
USC-SIkJalpha	2020-10-12	GM	2020-10-17	1 wk ahead inc case	24074	NA	NA	NA	NA	NA
USC-SIkJalpha	2020-10-12	GM	2020-10-24	2 wk ahead inc case	28772	NA	NA	NA	NA	NA
USC-SIkJalpha	2020-10-12	PL	2020-10-17	1 wk ahead inc case	28216	NA	NA	NA	NA	NA
USC-SIkJalpha	2020-10-12	PL	2020-10-24	2 wk ahead inc case	35578	NA	NA	NA	NA	NA
USC-SIkJalpha	2020-10-19	GM	2020-10-24	1 wk ahead inc case	43922	NA	NA	NA	NA	NA
USC-SIkJalpha	2020-10-19	GM	2020-10-31	2 wk ahead inc case	59575	NA	NA	NA	NA	NA
USC-SIkJalpha	2020-10-19	PL	2020-10-24	1 wk ahead inc case	59718	NA	NA	NA	NA	NA
USC-SIkJalpha	2020-10-19	PL	2020-10-31	2 wk ahead inc case	83300	NA	NA	NA	NA	NA
USC-SIkJalpha	2020-10-26	GM	2020-10-31	1 wk ahead inc case	78223	NA	NA	NA	NA	NA
USC-SIkJalpha	2020-10-26	GM	2020-11-07	2 wk ahead inc case	103365	NA	NA	NA	NA	NA
USC-SIkJalpha	2020-10-26	PL	2020-10-31	1 wk ahead inc case	92171	NA	NA	NA	NA	NA
USC-SIkJalpha	2020-10-26	PL	2020-11-07	2 wk ahead inc case	118197	NA	NA	NA	NA	NA
USC-SIkJalpha	2020-11-02	GM	2020-11-07	1 wk ahead inc case	130799	NA	NA	NA	NA	NA
USC-SIkJalpha	2020-11-02	GM	2020-11-14	2 wk ahead inc case	165434	NA	NA	NA	NA	NA
USC-SIkJalpha	2020-11-02	PL	2020-11-07	1 wk ahead inc case	127198	NA	NA	NA	NA	NA
USC-SIkJalpha	2020-11-02	PL	2020-11-14	2 wk ahead inc case	134375	NA	NA	NA	NA	NA
USC-SIkJalpha	2020-11-09	GM	2020-11-14	1 wk ahead inc case	129697	NA	NA	NA	NA	NA
USC-SIkJalpha	2020-11-09	GM	2020-11-21	2 wk ahead inc case	135907	NA	NA	NA	NA	NA
USC-SIkJalpha	2020-11-09	PL	2020-11-14	1 wk ahead inc case	164206	NA	NA	NA	NA	NA
USC-SIkJalpha	2020-11-09	PL	2020-11-21	2 wk ahead inc case	150913	NA	NA	NA	NA	NA
USC-SIkJalpha	2020-11-16	GM	2020-11-21	1 wk ahead inc case	97321	NA	NA	NA	NA	NA
USC-SIkJalpha	2020-11-16	GM	2020-11-28	2 wk ahead inc case	95882	NA	NA	NA	NA	NA
USC-SIkJalpha	2020-11-16	PL	2020-11-21	1 wk ahead inc case	164878	NA	NA	NA	NA	NA
USC-SIkJalpha	2020-11-16	PL	2020-11-28	2 wk ahead inc case	143884	NA	NA	NA	NA	NA
USC-SIkJalpha	2020-11-23	GM	2020-11-28	1 wk ahead inc case	100210	NA	NA	NA	NA	NA
USC-SIkJalpha	2020-11-23	GM	2020-12-05	2 wk ahead inc case	101171	NA	NA	NA	NA	NA
USC-SIkJalpha	2020-11-23	PL	2020-11-28	1 wk ahead inc case	144320	NA	NA	NA	NA	NA
USC-SIkJalpha	2020-11-23	PL	2020-12-05	2 wk ahead inc case	139013	NA	NA	NA	NA	NA
USC-SIkJalpha	2020-11-30	GM	2020-12-05	1 wk ahead inc case	94713	NA	NA	NA	NA	NA
USC-SIkJalpha	2020-11-30	GM	2020-12-12	2 wk ahead inc case	94903	NA	NA	NA	NA	NA
USC-SIkJalpha	2020-11-30	PL	2020-12-05	1 wk ahead inc case	84095	NA	NA	NA	NA	NA
USC-SIkJalpha	2020-11-30	PL	2020-12-12	2 wk ahead inc case	74029	NA	NA	NA	NA	NA
USC-SIkJalpha	2020-12-07	GM	2020-12-12	1 wk ahead inc case	124817	NA	NA	NA	NA	NA
USC-SIkJalpha	2020-12-07	GM	2020-12-19	2 wk ahead inc case	134427	NA	NA	NA	NA	NA
USC-SIkJalpha	2020-12-07	PL	2020-12-12	1 wk ahead inc case	67028	NA	NA	NA	NA	NA
USC-SIkJalpha	2020-12-07	PL	2020-12-19	2 wk ahead inc case	50962	NA	NA	NA	NA	NA
USC-SIkJalpha	2020-12-14	GM	2020-12-19	1 wk ahead inc case	141927	97160	117225	141927	199626	227989
USC-SIkJalpha	2020-12-14	PL	2020-12-19	1 wk ahead inc case	69344	47352	68168	69344	71137	163737
MOCOS-agent1	2020-10-12	PL	2020-10-17	1 wk ahead inc death	413.024	237	328	396	493	646
MOCOS-agent1	2020-10-12	PL	2020-10-24	2 wk ahead inc death	654.827	334	479	602	826	1114
MOCOS-agent1	2020-10-19	PL	2020-10-24	1 wk ahead inc death	779.924	550	681	769	872	1055.15
MOCOS-agent1	2020-10-19	PL	2020-10-31	2 wk ahead inc death	1374.57	910	1149.5	1342	1583	1953
MOCOS-agent1	2020-10-26	PL	2020-10-31	1 wk ahead inc death	1115.23	860	1008	1099	1210.5	1449
MOCOS-agent1	2020-10-26	PL	2020-11-07	2 wk ahead inc death	2005.76	1503.65	1763	1956	2204.5	2736.7
MOCOS-agent1	2020-11-02	PL	2020-11-07	1 wk ahead inc death	1942.14	1498	1752	1917	2108	2513.4
MOCOS-agent1	2020-11-02	PL	2020-11-14	2 wk ahead inc death	3405.16	2511.8	3019	3366	3755	4510.6
MOCOS-agent1	2020-11-09	PL	2020-11-14	1 wk ahead inc death	2452.85	1876	2162.5	2394	2718	3218.45
MOCOS-agent1	2020-11-09	PL	2020-11-21	2 wk ahead inc death	3788.48	2822	3321	3707	4200	5106.45
MOCOS-agent1	2020-11-16	PL	2020-11-21	1 wk ahead inc death	2997.43	1999.2	2435	2880	3480	4549.8
MOCOS-agent1	2020-11-16	PL	2020-11-28	2 wk ahead inc death	3525.5	2387.4	2906	3367	4034	5368.2
MOCOS-agent1	2020-11-23	PL	2020-11-28	1 wk ahead inc death	4009.73	2169.85	2726.5	3588	5147.5	7160.45
MOCOS-agent1	2020-11-23	PL	2020-12-05	2 wk ahead inc death	4362.07	2484.95	3124	3987	5365.5	7674.4
MOCOS-agent1	2020-11-30	PL	2020-12-05	1 wk ahead inc death	3623.7	1949	2629.5	3265	4290.5	6931.8
MOCOS-agent1	2020-11-30	PL	2020-12-12	2 wk ahead inc death	2988.23	1453.45	2149	2714	3574	5917.95
MOCOS-agent1	2020-12-07	PL	2020-12-12	1 wk ahead inc death	2959.09	2010.47	2396.21	2745.64	3336.6	4746.56
MOCOS-agent1	2020-12-07	PL	2020-12-19	2 wk ahead inc death	2337.58	1521.39	1886.59	2174.6	2652.68	3861.57
MOCOS-agent1	2020-12-14	PL	2020-12-19	1 wk ahead inc death	2715.88	1913.65	2213.64	2509.48	3108.68	4212.54
MOCOS-agent1	2020-10-12	PL	2020-10-17	1 wk ahead inc case	29767.4	25883.2	28172.8	29742.5	31309.5	33871.4
MOCOS-agent1	2020-10-12	PL	2020-10-24	2 wk ahead inc case	50880.5	41522.3	46806.8	50573	54774.8	61682.2
MOCOS-agent1	2020-10-19	PL	2020-10-24	1 wk ahead inc case	68538.6	63847.6	66298	68280	70717.8	74061.6
MOCOS-agent1	2020-10-19	PL	2020-10-31	2 wk ahead inc case	122485	109561	116337	122046	128303	137530
MOCOS-agent1	2020-10-26	PL	2020-10-31	1 wk ahead inc case	102476	97895.5	100620	102448	104262	107347
MOCOS-agent1	2020-10-26	PL	2020-11-07	2 wk ahead inc case	171181	160863	166879	170488	174686	184771
MOCOS-agent1	2020-11-02	PL	2020-11-07	1 wk ahead inc case	164739	158876	162447	164867	166982	170479
MOCOS-agent1	2020-11-02	PL	2020-11-14	2 wk ahead inc case	254267	241198	247909	254144	260214	268568
MOCOS-agent1	2020-11-09	PL	2020-11-14	1 wk ahead inc case	174764	169226	172344	175263	177014	179463
MOCOS-agent1	2020-11-09	PL	2020-11-21	2 wk ahead inc case	190437	181841	185513	191894	194148	197425
MOCOS-agent1	2020-11-16	PL	2020-11-21	1 wk ahead inc case	187572	163428	175388	187679	197938	211152
MOCOS-agent1	2020-11-16	PL	2020-11-28	2 wk ahead inc case	192790	163750	179182	195448	203215	221014
MOCOS-agent1	2020-11-23	PL	2020-11-28	1 wk ahead inc case	156254	137596	147028	157217	164632	173980
MOCOS-agent1	2020-11-23	PL	2020-12-05	2 wk ahead inc case	107602	89184.7	99870	107664	114290	126122
MOCOS-agent1	2020-11-30	PL	2020-12-05	1 wk ahead inc case	118006	91381.9	102858	115805	132864	148480
MOCOS-agent1	2020-11-30	PL	2020-12-12	2 wk ahead inc case	97674.5	67073.7	80748	94868	113818	135307
MOCOS-agent1	2020-12-07	PL	2020-12-12	1 wk ahead inc case	68773.8	49680.5	60152.5	72125	77004.5	82224
MOCOS-agent1	2020-12-07	PL	2020-12-19	2 wk ahead inc case	52817.5	32901.8	42989.5	55336	62231.5	69845
MOCOS-agent1	2020-12-14	PL	2020-12-19	1 wk ahead inc case	63843.4	55785.7	60119	63965.5	67064.2	72076.3
ICM-agentModel	2020-10-12	PL	2020-10-17	1 wk ahead inc death	285	225	270	295	318	368
ICM-agentModel	2020-10-12	PL	2020-10-24	2 wk ahead inc death	503	418	494	533	574	650.05
ICM-agentModel	2020-10-26	PL	2020-10-31	1 wk ahead inc death	798	648.975	731	776.5	823.25	912
ICM-agentModel	2020-10-26	PL	2020-11-07	2 wk ahead inc death	1426	1342.92	1466.75	1536	1604.25	1741
ICM-agentModel	2020-11-09	PL	2020-11-14	1 wk ahead inc death	2099	2002.9	2131	2200	2267	2393.03
ICM-agentModel	2020-11-09	PL	2020-11-21	2 wk ahead inc death	3735	3604.9	3810	3920.5	4029	4245.02
ICM-agentModel	2020-11-16	PL	2020-11-21	1 wk ahead inc death	1549	38.0314	1074.22	1582.37	2087.72	3028.74
ICM-agentModel	2020-11-16	PL	2020-11-28	2 wk ahead inc death	2490	73.4152	1683.51	2530.03	3404.91	5095.19
ICM-agentModel	2020-11-23	PL	2020-11-28	1 wk ahead inc death	3757	986.84	3162.54	4289.08	5438.39	7666.98
ICM-agentModel	2020-11-23	PL	2020-12-05	2 wk ahead inc death	6738	2226.11	5258.75	6841.85	8427.54	11429.5
ICM-agentModel	2020-11-30	PL	2020-12-05	1 wk ahead inc death	4363	1840.16	4034.45	5155.47	6278.89	8354.79
ICM-agentModel	2020-11-30	PL	2020-12-12	2 wk ahead inc death	7194	3155.48	5775.32	7166.95	8546.71	11382.5
ICM-agentModel	2020-12-07	PL	2020-12-12	1 wk ahead inc death	4171	2836.67	4165.15	4841.85	5515.57	6738.28
ICM-agentModel	2020-12-07	PL	2020-12-19	2 wk ahead inc death	5658	3476.38	4805.04	5510.42	6181.49	7499.62
ICM-agentModel	2020-12-14	PL	2020-12-19	1 wk ahead inc death	3385	2601.92	3450.94	3907.14	4386.43	5281.31
ICM-agentModel	2020-11-23	PL	2020-11-28	1 wk ahead inc case	137945	87888.7	125428	145861	165613	205034
ICM-agentModel	2020-11-23	PL	2020-12-05	2 wk ahead inc case	167327	99240.5	140564	162783	184264	228216
ICM-agentModel	2020-11-30	PL	2020-12-05	1 wk ahead inc case	109188	73954	104103	119009	134351	162667
ICM-agentModel	2020-11-30	PL	2020-12-12	2 wk ahead inc case	133641	87867.1	114915	129042	143957	171023
ICM-agentModel	2020-12-07	PL	2020-12-12	1 wk ahead inc case	66685	56656.3	65303.2	69955.8	74610.5	83361.2
ICM-agentModel	2020-12-07	PL	2020-12-19	2 wk ahead inc case	80606	56002.3	70973.8	78753.3	86671.5	101519
ICM-agentModel	2020-12-14	PL	2020-12-19	1 wk ahead inc case	58198	43029.7	54018.1	59807.3	65531.1	76199.8
KITCOVIDhub-median_ensemble	2020-10-12	GM	2020-10-17	1 wk ahead inc death	94.2019	79.9186	87.2726	94.2019	101.547	130.026
KITCOVIDhub-median_ensemble	2020-10-12	GM	2020-10-24	2 wk ahead inc death	112.631	91.4345	101.824	112.631	124.893	146.996
KITCOVIDhub-median_ensemble	2020-10-12	PL	2020-10-17	1 wk ahead inc death	396	237	328	396	481.652	646
KITCOVIDhub-median_ensemble	2020-10-12	PL	2020-10-24	2 wk ahead inc death	602	416.912	494	602	711.829	920.515
KITCOVIDhub-median_ensemble	2020-10-19	GM	2020-10-24	1 wk ahead inc death	199.5	133.818	168.146	199.5	235.968	297.685
KITCOVIDhub-median_ensemble	2020-10-19	GM	2020-10-31	2 wk ahead inc death	273.02	177.276	232.007	273.02	341.315	467.138
KITCOVIDhub-median_ensemble	2020-10-19	PL	2020-10-24	1 wk ahead inc death	939.363	493.742	774	939.363	1031	1201.64
KITCOVIDhub-median_ensemble	2020-10-19	PL	2020-10-31	2 wk ahead inc death	1553.28	657.975	1212	1553.28	1810.72	2449.29
KITCOVIDhub-median_ensemble	2020-10-26	GM	2020-10-31	1 wk ahead inc death	397	253.693	329	397	456.818	533
KITCOVIDhub-median_ensemble	2020-10-26	GM	2020-11-07	2 wk ahead inc death	635	351	491	635	813.174	918.611
KITCOVIDhub-median_ensemble	2020-10-26	PL	2020-10-31	1 wk ahead inc death	1202	831	1008	1202	1426	1861
KITCOVIDhub-median_ensemble	2020-10-26	PL	2020-11-07	2 wk ahead inc death	1956	1146	1598	1956	2332	3616
KITCOVIDhub-median_ensemble	2020-11-02	GM	2020-11-07	1 wk ahead inc death	694.25	553	632.787	694.25	763.671	920.949
KITCOVIDhub-median_ensemble	2020-11-02	GM	2020-11-14	2 wk ahead inc death	1080.5	801.921	936.255	1080.5	1251.96	1575.52
KITCOVIDhub-median_ensemble	2020-11-02	PL	2020-11-07	1 wk ahead inc death	2025	1458	1752	2025	2299	2513.4
KITCOVIDhub-median_ensemble	2020-11-02	PL	2020-11-14	2 wk ahead inc death	3234	2013.5	2793.42	3234	3674.58	4510.6
KITCOVIDhub-median_ensemble	2020-11-09	GM	2020-11-14	1 wk ahead inc death	1071.5	747.944	937	1071.5	1227	1516.06
KITCOVIDhub-median_ensemble	2020-11-09	GM	2020-11-21	2 wk ahead inc death	1586	874.245	1294	1586	1959.91	2316.14
KITCOVIDhub-median_ensemble	2020-11-09	PL	2020-11-14	1 wk ahead inc death	2926	2161.36	2554.47	2926	3267	3757
KITCOVIDhub-median_ensemble	2020-11-09	PL	2020-11-21	2 wk ahead inc death	4344	2888.28	3627.58	4344	4703	5854.02
KITCOVIDhub-median_ensemble	2020-11-16	GM	2020-11-21	1 wk ahead inc death	1426.39	1077.42	1303.13	1426.39	1548.3	1701.1
KITCOVIDhub-median_ensemble	2020-11-16	GM	2020-11-28	2 wk ahead inc death	1714	1027.96	1498.63	1714	1950.09	2382.44
KITCOVIDhub-median_ensemble	2020-11-16	PL	2020-11-21	1 wk ahead inc death	3002.5	1856.39	2696.5	3002.5	3406.44	4145.68
KITCOVIDhub-median_ensemble	2020-11-16	PL	2020-11-28	2 wk ahead inc death	3433.5	1969.18	2962.5	3433.5	3971.98	5231.69
KITCOVIDhub-median_ensemble	2020-11-23	GM	2020-11-28	1 wk ahead inc death	1736	1305.48	1586.94	1736	1894	2313.03
KITCOVIDhub-median_ensemble	2020-11-23	GM	2020-12-05	2 wk ahead inc death	1952.4	1200.14	1721.17	1952.4	2128	2782
KITCOVIDhub-median_ensemble	2020-11-23	PL	2020-11-28	1 wk ahead inc death	3768.13	2349.25	3278.98	3768.13	4460.54	5240.13
KITCOVIDhub-median_ensemble	2020-11-23	PL	2020-12-05	2 wk ahead inc death	4135.58	2356.94	3494.9	4135.58	5136.62	6910.99
KITCOVIDhub-median_ensemble	2020-11-30	GM	2020-12-05	1 wk ahead inc death	2332	1732.85	2113.75	2332	2511	2929.03
KITCOVIDhub-median_ensemble	2020-11-30	GM	2020-12-12	2 wk ahead inc death	2506	1575.7	2140.75	2506	2791.25	3600.05
KITCOVIDhub-median_ensemble	2020-11-30	PL	2020-12-05	1 wk ahead inc death	3379.17	2360.99	3147.36	3379.17	4038.45	4559.04
KITCOVIDhub-median_ensemble	2020-11-30	PL	2020-12-12	2 wk ahead inc death	3145.33	2394.28	2822.58	3145.33	3722.68	5249.01
KITCOVIDhub-median_ensemble	2020-12-07	GM	2020-12-12	1 wk ahead inc death	2886.41	2303.26	2750.31	2886.41	3024.79	3342.75
KITCOVIDhub-median_ensemble	2020-12-07	GM	2020-12-19	2 wk ahead inc death	3167.28	2415.76	2924.85	3167.28	3434.41	4055.97
KITCOVIDhub-median_ensemble	2020-12-07	PL	2020-12-12	1 wk ahead inc death	2768.82	2413.68	2576.14	2768.82	3086.5	3366
KITCOVIDhub-median_ensemble	2020-12-07	PL	2020-12-19	2 wk ahead inc death	2286.8	1973.2	2168.33	2286.8	2583.84	3344
KITCOVIDhub-median_ensemble	2020-12-14	GM	2020-12-19	1 wk ahead inc death	3201.42	2887.83	3087.68	3201.42	3423.17	3813.43
KITCOVIDhub-median_ensemble	2020-12-14	PL	2020-12-19	1 wk ahead inc death	2372.5	1927.81	2152.32	2372.5	2533	2893
KITCOVIDhub-median_ensemble	2020-10-12	GM	2020-10-17	1 wk ahead inc case	27621.6	22569.4	25932.5	27621.6	31079.8	39450.1
KITCOVIDhub-median_ensemble	2020-10-12	GM	2020-10-24	2 wk ahead inc case	35327	27035.9	33102.2	35327	38151.8	47558.8
KITCOVIDhub-median_ensemble	2020-10-12	PL	2020-10-17	1 wk ahead inc case	28098.8	23077.2	26203.4	28098.8	30500.5	34481.8
KITCOVIDhub-median_ensemble	2020-10-12	PL	2020-10-24	2 wk ahead inc case	42693	33922.8	39348.6	42693	46389.1	54312.8
KITCOVIDhub-median_ensemble	2020-10-19	GM	2020-10-24	1 wk ahead inc case	57476.6	40010.2	52952.6	57476.6	59671.9	70602.4
KITCOVIDhub-median_ensemble	2020-10-19	GM	2020-10-31	2 wk ahead inc case	80334.6	46725.4	67114.8	80334.6	86550	106052
KITCOVIDhub-median_ensemble	2020-10-19	PL	2020-10-24	1 wk ahead inc case	71232.5	46368.7	62232.6	71232.5	77666.1	101008
KITCOVIDhub-median_ensemble	2020-10-19	PL	2020-10-31	2 wk ahead inc case	123814	64140.3	93198.5	123814	143876	191958
KITCOVIDhub-median_ensemble	2020-10-26	GM	2020-10-31	1 wk ahead inc case	102294	73638.2	87584	102294	116318	133932
KITCOVIDhub-median_ensemble	2020-10-26	GM	2020-11-07	2 wk ahead inc case	166034	84928.4	116908	166034	217324	255008
KITCOVIDhub-median_ensemble	2020-10-26	PL	2020-10-31	1 wk ahead inc case	117940	91775	100620	117940	130787	153470
KITCOVIDhub-median_ensemble	2020-10-26	PL	2020-11-07	2 wk ahead inc case	189576	136996	166879	189576	233474	287220
KITCOVIDhub-median_ensemble	2020-11-02	GM	2020-11-07	1 wk ahead inc case	151998	131640	145159	151998	159134	188912
KITCOVIDhub-median_ensemble	2020-11-02	GM	2020-11-14	2 wk ahead inc case	218362	171740	196265	218362	235482	278597
KITCOVIDhub-median_ensemble	2020-11-02	PL	2020-11-07	1 wk ahead inc case	164867	135722	158353	164867	178541	212679
KITCOVIDhub-median_ensemble	2020-11-02	PL	2020-11-14	2 wk ahead inc case	254144	184082	216338	254144	260214	332909
KITCOVIDhub-median_ensemble	2020-11-09	GM	2020-11-14	1 wk ahead inc case	164844	129980	141949	164844	187491	231903
KITCOVIDhub-median_ensemble	2020-11-09	GM	2020-11-21	2 wk ahead inc case	215275	124924	158540	215275	276551	306413
KITCOVIDhub-median_ensemble	2020-11-09	PL	2020-11-14	1 wk ahead inc case	211840	169226	188902	211840	217443	251547
KITCOVIDhub-median_ensemble	2020-11-09	PL	2020-11-21	2 wk ahead inc case	246919	181841	203678	246919	284195	323737
KITCOVIDhub-median_ensemble	2020-11-16	GM	2020-11-21	1 wk ahead inc case	132996	104060	122059	132996	153778	197020
KITCOVIDhub-median_ensemble	2020-11-16	GM	2020-11-28	2 wk ahead inc case	134255	81677.8	106300	134255	165824	255877
KITCOVIDhub-median_ensemble	2020-11-16	PL	2020-11-21	1 wk ahead inc case	187679	121424	154056	187679	197938	244136
KITCOVIDhub-median_ensemble	2020-11-16	PL	2020-11-28	2 wk ahead inc case	181153	86247	141600	181153	203215	251480
KITCOVIDhub-median_ensemble	2020-11-23	GM	2020-11-28	1 wk ahead inc case	125721	82538.9	110373	125721	143180	179230
KITCOVIDhub-median_ensemble	2020-11-23	GM	2020-12-05	2 wk ahead inc case	120140	60555.9	95561	120140	143107	197414
KITCOVIDhub-median_ensemble	2020-11-23	PL	2020-11-28	1 wk ahead inc case	137761	100556	119344	137761	155147	182984
KITCOVIDhub-median_ensemble	2020-11-23	PL	2020-12-05	2 wk ahead inc case	122094	78262.2	102129	122094	142353	180504
KITCOVIDhub-median_ensemble	2020-11-30	GM	2020-12-05	1 wk ahead inc case	122137	103654	117414	122137	129138	138873
KITCOVIDhub-median_ensemble	2020-11-30	GM	2020-12-12	2 wk ahead inc case	118069	89550.5	111534	118069	132420	156471
KITCOVIDhub-median_ensemble	2020-11-30	PL	2020-12-05	1 wk ahead inc case	106465	80327.5	97427.8	106465	117796	142632
KITCOVIDhub-median_ensemble	2020-11-30	PL	2020-12-12	2 wk ahead inc case	81494.5	60446.3	70605.5	81494.5	94477.8	132434
KITCOVIDhub-median_ensemble	2020-12-07	GM	2020-12-12	1 wk ahead inc case	133656	106971	123099	133656	145046	168542
KITCOVIDhub-median_ensemble	2020-12-07	GM	2020-12-19	2 wk ahead inc case	137653	106874	125510	137653	156519	222809
KITCOVIDhub-median_ensemble	2020-12-07	PL	2020-12-12	1 wk ahead inc case	62320	42325.6	57377	62320	75772	85260.8
KITCOVIDhub-median_ensemble	2020-12-07	PL	2020-12-19	2 wk ahead inc case	49794.5	30426.2	36317.2	49794.5	62231.5	79838.2
KITCOVIDhub-median_ensemble	2020-12-14	GM	2020-12-19	1 wk ahead inc case	153312	123186	141841	153312	179231	201729
KITCOVIDhub-median_ensemble	2020-12-14	PL	2020-12-19	1 wk ahead inc case	66046	46528.1	59543.7	66046	69100.6	81834.9
UCLA-SuEIR	2020-10-12	GM	2020-10-17	1 wk ahead inc death	123.154	NA	NA	NA	NA	NA
UCLA-SuEIR	2020-10-12	GM	2020-10-24	2 wk ahead inc death	149.022	NA	NA	NA	NA	NA
UCLA-SuEIR	2020-10-19	GM	2020-10-24	1 wk ahead inc death	160.738	NA	NA	NA	NA	NA
UCLA-SuEIR	2020-10-19	GM	2020-10-31	2 wk ahead inc death	176.079	NA	NA	NA	NA	NA
UCLA-SuEIR	2020-10-26	GM	2020-10-31	1 wk ahead inc death	243.359	NA	NA	NA	NA	NA
UCLA-SuEIR	2020-10-26	GM	2020-11-07	2 wk ahead inc death	230.748	NA	NA	NA	NA	NA
UCLA-SuEIR	2020-11-02	GM	2020-11-07	1 wk ahead inc death	506.592	NA	NA	NA	NA	NA
UCLA-SuEIR	2020-11-02	GM	2020-11-14	2 wk ahead inc death	526.303	NA	NA	NA	NA	NA
UCLA-SuEIR	2020-11-09	GM	2020-11-14	1 wk ahead inc death	879.281	NA	NA	NA	NA	NA
UCLA-SuEIR	2020-11-09	GM	2020-11-21	2 wk ahead inc death	979.503	NA	NA	NA	NA	NA
UCLA-SuEIR	2020-11-16	GM	2020-11-21	1 wk ahead inc death	1092.84	NA	NA	NA	NA	NA
UCLA-SuEIR	2020-11-16	GM	2020-11-28	2 wk ahead inc death	1084.29	NA	NA	NA	NA	NA
UCLA-SuEIR	2020-11-23	GM	2020-11-28	1 wk ahead inc death	1429.04	NA	NA	NA	NA	NA
UCLA-SuEIR	2020-11-23	GM	2020-12-05	2 wk ahead inc death	1346.58	NA	NA	NA	NA	NA
UCLA-SuEIR	2020-11-30	GM	2020-12-05	1 wk ahead inc death	1925.5	NA	NA	NA	NA	NA
UCLA-SuEIR	2020-11-30	GM	2020-12-12	2 wk ahead inc death	1808.14	NA	NA	NA	NA	NA
UCLA-SuEIR	2020-12-07	GM	2020-12-12	1 wk ahead inc death	2348.62	NA	NA	NA	NA	NA
UCLA-SuEIR	2020-12-07	GM	2020-12-19	2 wk ahead inc death	2128.33	NA	NA	NA	NA	NA
UCLA-SuEIR	2020-12-14	GM	2020-12-19	1 wk ahead inc death	2764.16	NA	NA	NA	NA	NA
UCLA-SuEIR	2020-10-12	GM	2020-10-17	1 wk ahead inc case	25635.4	NA	NA	NA	NA	NA
UCLA-SuEIR	2020-10-12	GM	2020-10-24	2 wk ahead inc case	29791.5	NA	NA	NA	NA	NA
UCLA-SuEIR	2020-10-19	GM	2020-10-24	1 wk ahead inc case	40436.2	NA	NA	NA	NA	NA
UCLA-SuEIR	2020-10-19	GM	2020-10-31	2 wk ahead inc case	42074.9	NA	NA	NA	NA	NA
UCLA-SuEIR	2020-10-26	GM	2020-10-31	1 wk ahead inc case	66248.7	NA	NA	NA	NA	NA
UCLA-SuEIR	2020-10-26	GM	2020-11-07	2 wk ahead inc case	57744.4	NA	NA	NA	NA	NA
UCLA-SuEIR	2020-11-02	GM	2020-11-07	1 wk ahead inc case	108797	NA	NA	NA	NA	NA
UCLA-SuEIR	2020-11-02	GM	2020-11-14	2 wk ahead inc case	78144.4	NA	NA	NA	NA	NA
UCLA-SuEIR	2020-11-09	GM	2020-11-14	1 wk ahead inc case	128962	NA	NA	NA	NA	NA
UCLA-SuEIR	2020-11-09	GM	2020-11-21	2 wk ahead inc case	124391	NA	NA	NA	NA	NA
UCLA-SuEIR	2020-11-16	GM	2020-11-21	1 wk ahead inc case	94387.7	NA	NA	NA	NA	NA
UCLA-SuEIR	2020-11-16	GM	2020-11-28	2 wk ahead inc case	81696.5	NA	NA	NA	NA	NA
UCLA-SuEIR	2020-11-23	GM	2020-11-28	1 wk ahead inc case	103781	NA	NA	NA	NA	NA
UCLA-SuEIR	2020-11-23	GM	2020-12-05	2 wk ahead inc case	90991.8	NA	NA	NA	NA	NA
UCLA-SuEIR	2020-11-30	GM	2020-12-05	1 wk ahead inc case	96680.4	NA	NA	NA	NA	NA
UCLA-SuEIR	2020-11-30	GM	2020-12-12	2 wk ahead inc case	83694.9	NA	NA	NA	NA	NA
UCLA-SuEIR	2020-12-07	GM	2020-12-12	1 wk ahead inc case	117733	NA	NA	NA	NA	NA
UCLA-SuEIR	2020-12-07	GM	2020-12-19	2 wk ahead inc case	96596.9	NA	NA	NA	NA	NA
UCLA-SuEIR	2020-12-14	GM	2020-12-19	1 wk ahead inc case	119079	NA	NA	NA	NA	NA
MIMUW-StochSEIR	2020-11-16	PL	2020-11-21	1 wk ahead inc death	4487	2952	3869	4487	5175	6651
MIMUW-StochSEIR	2020-11-16	PL	2020-11-28	2 wk ahead inc death	7590	3684	5914	7590	9793	14463
MIMUW-StochSEIR	2020-11-23	PL	2020-11-28	1 wk ahead inc death	3772	2877	3474	3772	4128	5013
MIMUW-StochSEIR	2020-11-23	PL	2020-12-05	2 wk ahead inc death	5790	3544	4999	5790	6896	9429
MIMUW-StochSEIR	2020-11-30	PL	2020-12-05	1 wk ahead inc death	806	289	537	806	1128	2832
MIMUW-StochSEIR	2020-11-30	PL	2020-12-12	2 wk ahead inc death	851	235	510	851	1298	4055
MIMUW-StochSEIR	2020-12-07	PL	2020-12-12	1 wk ahead inc death	3113	2518	2805	3113	3148	3297
MIMUW-StochSEIR	2020-12-07	PL	2020-12-19	2 wk ahead inc death	2774	2314	2367	2774	3043	3192
MIMUW-StochSEIR	2020-12-14	PL	2020-12-19	1 wk ahead inc death	2573	2567	2571	2573	2589	2921
MIMUW-StochSEIR	2020-11-16	PL	2020-11-21	1 wk ahead inc case	159780	137061	151912	159780	168179	181227
MIMUW-StochSEIR	2020-11-16	PL	2020-11-28	2 wk ahead inc case	178316	148423	167351	178316	189766	219737
MIMUW-StochSEIR	2020-11-23	PL	2020-11-28	1 wk ahead inc case	152618	131185	146036	152618	161343	176855
MIMUW-StochSEIR	2020-11-23	PL	2020-12-05	2 wk ahead inc case	158216	132171	149317	158216	165486	185057
MIMUW-StochSEIR	2020-11-30	PL	2020-12-05	1 wk ahead inc case	46132	9363	24558	46132	83716	164142
MIMUW-StochSEIR	2020-11-30	PL	2020-12-12	2 wk ahead inc case	49007	7017	22203	49007	85730	181632
MIMUW-StochSEIR	2020-12-07	PL	2020-12-12	1 wk ahead inc case	95827	29445	39049	95827	113809	133819
MIMUW-StochSEIR	2020-12-07	PL	2020-12-19	2 wk ahead inc case	93329	10612	17281	93329	116167	138302
MIMUW-StochSEIR	2020-12-14	PL	2020-12-19	1 wk ahead inc case	44458	38346	42283	44458	47124	70712
ITWW-county_repro	2020-10-12	GM	2020-10-17	1 wk ahead inc death	99.4037	88.8372	95.5452	99.4037	103.095	110.79
ITWW-county_repro	2020-10-12	GM	2020-10-24	2 wk ahead inc death	132.263	118.384	127.648	132.263	136.786	145.895
ITWW-county_repro	2020-10-12	PL	2020-10-17	1 wk ahead inc death	472.665	446.8	464.914	472.665	481.652	500.123
ITWW-county_repro	2020-10-12	PL	2020-10-24	2 wk ahead inc death	878.974	827.854	862.095	878.974	895.94	928.622
ITWW-county_repro	2020-10-19	GM	2020-10-24	1 wk ahead inc death	168.097	153.636	163.291	168.097	172.804	183.013
ITWW-county_repro	2020-10-19	GM	2020-10-31	2 wk ahead inc death	235.041	219.553	229.014	235.041	240.917	252.09
ITWW-county_repro	2020-10-19	PL	2020-10-24	1 wk ahead inc death	939.727	904.093	927.773	939.727	951.994	977.276
ITWW-county_repro	2020-10-19	PL	2020-10-31	2 wk ahead inc death	1509.57	1447.52	1486.5	1509.57	1530.43	1571.59
ITWW-county_repro	2020-10-26	GM	2020-10-31	1 wk ahead inc death	464.395	442.487	456.362	464.395	472.342	490.155
ITWW-county_repro	2020-10-26	GM	2020-11-07	2 wk ahead inc death	772.85	741.535	760.795	772.85	783.816	804.98
ITWW-county_repro	2020-10-26	PL	2020-10-31	1 wk ahead inc death	1475.42	1434.72	1462.11	1475.42	1489.24	1520.6
ITWW-county_repro	2020-10-26	PL	2020-11-07	2 wk ahead inc death	2163.7	2106.23	2144.27	2163.7	2183.22	2222.32
ITWW-county_repro	2020-11-02	GM	2020-11-07	1 wk ahead inc death	470.485	446.26	461.736	470.485	478.464	494.832
ITWW-county_repro	2020-11-02	GM	2020-11-14	2 wk ahead inc death	677.682	647.566	667.274	677.682	687.669	708.503
ITWW-county_repro	2020-11-02	PL	2020-11-07	1 wk ahead inc death	2449.63	2393.85	2431.05	2449.63	2470.22	2502.84
ITWW-county_repro	2020-11-02	PL	2020-11-14	2 wk ahead inc death	3553.86	3470.46	3525.57	3553.86	3583.96	3641.12
ITWW-county_repro	2020-11-09	GM	2020-11-14	1 wk ahead inc death	680.245	647.467	668.189	680.245	691.061	712.22
ITWW-county_repro	2020-11-09	GM	2020-11-21	2 wk ahead inc death	923.551	857.77	897.498	923.551	951.875	1006.04
ITWW-county_repro	2020-11-09	PL	2020-11-14	1 wk ahead inc death	3956.14	3820.13	3911.93	3956.14	4003.95	4099.79
ITWW-county_repro	2020-11-09	PL	2020-11-21	2 wk ahead inc death	5248.09	4893.24	5135.81	5248.09	5379.21	5617.25
ITWW-county_repro	2020-11-16	GM	2020-11-21	1 wk ahead inc death	1519.12	1445.22	1490.13	1519.12	1548.3	1608.37
ITWW-county_repro	2020-11-16	GM	2020-11-28	2 wk ahead inc death	1940.55	1658.03	1816.31	1940.55	2066.14	2382.44
ITWW-county_repro	2020-11-16	PL	2020-11-21	1 wk ahead inc death	4250.16	3972.1	4147.74	4250.16	4348.9	4595.32
ITWW-county_repro	2020-11-16	PL	2020-11-28	2 wk ahead inc death	4629.76	3908.58	4362.06	4629.76	4903.69	5619.73
ITWW-county_repro	2020-11-23	GM	2020-11-28	1 wk ahead inc death	1679.69	1602.99	1649.98	1679.69	1712.41	1778.11
ITWW-county_repro	2020-11-23	GM	2020-12-05	2 wk ahead inc death	1991.24	1681.07	1856.4	1991.24	2125.04	2457.54
ITWW-county_repro	2020-11-23	PL	2020-11-28	1 wk ahead inc death	3751.59	3558.42	3674.08	3751.59	3833.25	4016.25
ITWW-county_repro	2020-11-23	PL	2020-12-05	2 wk ahead inc death	3433.73	2953.9	3249.26	3433.73	3676.71	4160.41
ITWW-county_repro	2020-11-30	GM	2020-12-05	1 wk ahead inc death	1946.19	1863.41	1916.77	1946.19	1976.95	2037.75
ITWW-county_repro	2020-11-30	GM	2020-12-12	2 wk ahead inc death	1869.59	1587.94	1760.3	1869.59	1998.58	2257.8
ITWW-county_repro	2020-11-30	PL	2020-12-05	1 wk ahead inc death	3051.69	2867.08	2979.64	3051.69	3126.41	3258.64
ITWW-county_repro	2020-11-30	PL	2020-12-12	2 wk ahead inc death	2526.22	2101.23	2349.48	2526.22	2708	3052.81
ITWW-county_repro	2020-12-07	GM	2020-12-12	1 wk ahead inc death	2272.78	2219.67	2253.17	2272.78	2292.09	2322.43
ITWW-county_repro	2020-12-07	GM	2020-12-19	2 wk ahead inc death	2498.6	2353.42	2450.14	2498.6	2550.29	2646.46
ITWW-county_repro	2020-12-07	PL	2020-12-12	1 wk ahead inc death	2467.69	2402.66	2444.29	2467.69	2489.51	2536.57
ITWW-county_repro	2020-12-07	PL	2020-12-19	2 wk ahead inc death	2077.78	1952.39	2035.9	2077.78	2117.19	2221.79
ITWW-county_repro	2020-12-14	GM	2020-12-19	1 wk ahead inc death	3082.22	3013.54	3059.37	3082.22	3104.64	3150.38
ITWW-county_repro	2020-12-14	PL	2020-12-19	1 wk ahead inc death	2018.67	1960.93	1998.65	2018.67	2041.13	2081.53
ITWW-county_repro	2020-10-12	GM	2020-10-17	1 wk ahead inc case	28172.2	27350.8	27876.6	28172.2	28430.3	29012.6
ITWW-county_repro	2020-10-12	GM	2020-10-24	2 wk ahead inc case	39324	36970.5	38456.4	39324	40293.8	42284.9
ITWW-county_repro	2020-10-12	PL	2020-10-17	1 wk ahead inc case	31344.5	30060.8	30872.5	31344.5	31877	32625.1
ITWW-county_repro	2020-10-12	PL	2020-10-24	2 wk ahead inc case	67469	63736.6	66221.8	67469	68837.5	71334.2
ITWW-county_repro	2020-10-19	GM	2020-10-24	1 wk ahead inc case	53633.2	52408.7	53220.2	53633.2	54023.6	54776.1
ITWW-county_repro	2020-10-19	GM	2020-10-31	2 wk ahead inc case	64218.8	62080.4	63460.7	64218.8	65089.9	66647.1
ITWW-county_repro	2020-10-19	PL	2020-10-24	1 wk ahead inc case	62393.5	60648.9	61633.2	62393.5	63238.5	64179.4
ITWW-county_repro	2020-10-19	PL	2020-10-31	2 wk ahead inc case	99448.5	94967.9	97642	99448.5	101218	104582
ITWW-county_repro	2020-10-26	GM	2020-10-31	1 wk ahead inc case	123138	121746	122618	123138	123588	124526
ITWW-county_repro	2020-10-26	GM	2020-11-07	2 wk ahead inc case	170565	166520	169196	170565	172035	174929
ITWW-county_repro	2020-10-26	PL	2020-10-31	1 wk ahead inc case	90718.5	89289	90162.8	90718.5	91291.2	92253.8
ITWW-county_repro	2020-10-26	PL	2020-11-07	2 wk ahead inc case	135512	132326	134401	135512	136760	138900
ITWW-county_repro	2020-11-02	GM	2020-11-07	1 wk ahead inc case	151998	150637	151523	151998	152485	153408
ITWW-county_repro	2020-11-02	GM	2020-11-14	2 wk ahead inc case	194920	191992	193872	194920	195970	197894
ITWW-county_repro	2020-11-02	PL	2020-11-07	1 wk ahead inc case	162717	159581	161473	162717	163949	166643
ITWW-county_repro	2020-11-02	PL	2020-11-14	2 wk ahead inc case	210086	204515	208218	210086	211901	215834
ITWW-county_repro	2020-11-09	GM	2020-11-14	1 wk ahead inc case	217940	199033	211660	217940	226122	240924
ITWW-county_repro	2020-11-09	GM	2020-11-21	2 wk ahead inc case	260618	226543	249376	260618	276551	306413
ITWW-county_repro	2020-11-09	PL	2020-11-14	1 wk ahead inc case	235368	218737	229999	235368	241666	253767
ITWW-county_repro	2020-11-09	PL	2020-11-21	2 wk ahead inc case	273760	247189	264899	273760	284195	303461
ITWW-county_repro	2020-11-16	GM	2020-11-21	1 wk ahead inc case	216344	180107	200347	216344	232027	270741
ITWW-county_repro	2020-11-16	GM	2020-11-28	2 wk ahead inc case	248423	181190	219130	248423	279080	374788
ITWW-county_repro	2020-11-16	PL	2020-11-21	1 wk ahead inc case	197602	157384	182811	197602	213326	248006
ITWW-county_repro	2020-11-16	PL	2020-11-28	2 wk ahead inc case	201826	143004	179556	201826	224138	287803
ITWW-county_repro	2020-11-23	GM	2020-11-28	1 wk ahead inc case	186433	152579	171923	186433	200877	233339
ITWW-county_repro	2020-11-23	GM	2020-12-05	2 wk ahead inc case	201535	136675	173388	201535	229539	307135
ITWW-county_repro	2020-11-23	PL	2020-11-28	1 wk ahead inc case	132132	103778	121282	132132	145662	172811
ITWW-county_repro	2020-11-23	PL	2020-12-05	2 wk ahead inc case	120182	81991.6	104845	120182	139694	179562
ITWW-county_repro	2020-11-30	GM	2020-12-05	1 wk ahead inc case	104379	76086.1	93390.1	104379	115377	137908
ITWW-county_repro	2020-11-30	GM	2020-12-12	2 wk ahead inc case	89414.7	45878.7	70774.5	89414.7	109920	154032
ITWW-county_repro	2020-11-30	PL	2020-12-05	1 wk ahead inc case	92871	66199.2	81704	92871	103842	124344
ITWW-county_repro	2020-11-30	PL	2020-12-12	2 wk ahead inc case	79929.5	47658.2	65855	79929.5	94670	123791
ITWW-county_repro	2020-12-07	GM	2020-12-12	1 wk ahead inc case	135555	125406	131895	135555	139368	146649
ITWW-county_repro	2020-12-07	GM	2020-12-19	2 wk ahead inc case	148951	127600	141044	148951	156519	172558
ITWW-county_repro	2020-12-07	PL	2020-12-12	1 wk ahead inc case	78315	72292.7	76217.8	78315	80401	85260.8
ITWW-county_repro	2020-12-07	PL	2020-12-19	2 wk ahead inc case	69076.5	59832.9	65901	69076.5	72363.5	79838.2
ITWW-county_repro	2020-12-14	GM	2020-12-19	1 wk ahead inc case	161552	148781	156721	161552	166075	175235
ITWW-county_repro	2020-12-14	PL	2020-12-19	1 wk ahead inc case	64670	59255	62654	64670	66914.2	71453.5
epiforecasts-EpiExpert	2020-10-12	GM	2020-10-17	1 wk ahead inc death	80	62.0667	71.4939	80	93.0059	114.051
epiforecasts-EpiExpert	2020-10-12	GM	2020-10-24	2 wk ahead inc death	86	64.4849	74.8329	86	103.877	147.993
epiforecasts-EpiExpert	2020-10-12	PL	2020-10-17	1 wk ahead inc death	488	329.746	426.417	488	558.477	722.204
epiforecasts-EpiExpert	2020-10-12	PL	2020-10-24	2 wk ahead inc death	622	416.912	543.507	622	711.829	920.515
epiforecasts-EpiExpert	2020-10-19	GM	2020-10-24	1 wk ahead inc death	255	182.741	227.375	255	285.981	355.832
epiforecasts-EpiExpert	2020-10-19	GM	2020-10-31	2 wk ahead inc death	338	237.52	299.357	338	381.631	480.987
epiforecasts-EpiExpert	2020-10-19	PL	2020-10-24	1 wk ahead inc death	661	455.484	581.494	661	751.377	959.245
epiforecasts-EpiExpert	2020-10-19	PL	2020-10-31	2 wk ahead inc death	788	522.124	683.93	788	907.906	1189.26
epiforecasts-EpiExpert	2020-10-26	GM	2020-10-31	1 wk ahead inc death	291	253.693	277.58	291	305.069	333.793
epiforecasts-EpiExpert	2020-10-26	GM	2020-11-07	2 wk ahead inc death	326	273.281	306.799	326	346.403	388.889
epiforecasts-EpiExpert	2020-10-26	PL	2020-10-31	1 wk ahead inc death	986	794.776	915.493	986	1061.94	1223.23
epiforecasts-EpiExpert	2020-10-26	PL	2020-11-07	2 wk ahead inc death	1241	961.868	1136.82	1241	1354.73	1601.14
epiforecasts-EpiExpert	2020-11-02	GM	2020-11-07	1 wk ahead inc death	694.25	532.221	632.399	694.25	763.671	920.949
epiforecasts-EpiExpert	2020-11-02	GM	2020-11-14	2 wk ahead inc death	1080.5	720.826	936.255	1080.5	1251.96	1675.09
epiforecasts-EpiExpert	2020-11-02	PL	2020-11-07	1 wk ahead inc death	1761.25	1381.23	1618.24	1761.25	1919.03	2267.04
epiforecasts-EpiExpert	2020-11-02	PL	2020-11-14	2 wk ahead inc death	2609.5	1792.2	2288.14	2609.5	2982.7	3872.26
epiforecasts-EpiExpert	2020-11-09	GM	2020-11-14	1 wk ahead inc death	1071.5	779.779	960.445	1071.5	1195.46	1473.02
epiforecasts-EpiExpert	2020-11-09	GM	2020-11-21	2 wk ahead inc death	1466.75	974.98	1274.17	1466.75	1688.81	2210.79
epiforecasts-EpiExpert	2020-11-09	PL	2020-11-14	1 wk ahead inc death	2789.75	2161.36	2554.47	2789.75	3047.59	3609.74
epiforecasts-EpiExpert	2020-11-09	PL	2020-11-21	2 wk ahead inc death	4094.5	2888.28	3627.58	4094.5	4626.4	5856.45
epiforecasts-EpiExpert	2020-11-16	GM	2020-11-21	1 wk ahead inc death	1426.39	1097.78	1303.13	1426.39	1561.74	1857.75
epiforecasts-EpiExpert	2020-11-16	GM	2020-11-28	2 wk ahead inc death	1671.4	1221.05	1498.63	1671.4	1866.32	2311.07
epiforecasts-EpiExpert	2020-11-16	PL	2020-11-21	1 wk ahead inc death	2372.2	1713.58	2120.62	2372.2	2654.16	3289.48
epiforecasts-EpiExpert	2020-11-16	PL	2020-11-28	2 wk ahead inc death	2395	1629.64	2096.48	2395	2737.85	3539.62
epiforecasts-EpiExpert	2020-11-23	GM	2020-11-28	1 wk ahead inc death	1758.43	1305.48	1586.94	1758.43	1948.67	2370.81
epiforecasts-EpiExpert	2020-11-23	GM	2020-12-05	2 wk ahead inc death	1952.4	1355.13	1721.17	1952.4	2215.61	2822.84
epiforecasts-EpiExpert	2020-11-23	PL	2020-11-28	1 wk ahead inc death	3784.67	2685.42	3363.95	3784.67	4257.09	5324.26
epiforecasts-EpiExpert	2020-11-23	PL	2020-12-05	2 wk ahead inc death	4284.17	2889.2	3740.54	4284.17	4907.75	6362.97
epiforecasts-EpiExpert	2020-11-30	GM	2020-12-05	1 wk ahead inc death	2431.67	1732.85	2145.57	2431.67	2783.05	3704.02
epiforecasts-EpiExpert	2020-11-30	GM	2020-12-12	2 wk ahead inc death	2755.67	1848.41	2373.89	2755.67	3244.09	4619.96
epiforecasts-EpiExpert	2020-11-30	PL	2020-12-05	1 wk ahead inc death	3493.33	2792.17	3228.72	3493.33	3786.41	4437.08
epiforecasts-EpiExpert	2020-11-30	PL	2020-12-12	2 wk ahead inc death	3470.67	2557.63	3118.16	3470.67	3871.36	4796.01
epiforecasts-EpiExpert	2020-12-07	GM	2020-12-12	1 wk ahead inc death	2875.2	2386.86	2696.44	2875.2	3066.3	3468.18
epiforecasts-EpiExpert	2020-12-07	GM	2020-12-19	2 wk ahead inc death	3199.6	2478.11	2929.73	3199.6	3495.18	4139.69
epiforecasts-EpiExpert	2020-12-07	PL	2020-12-12	1 wk ahead inc death	3059	2424.69	2820.62	3059	3321.58	3899.22
epiforecasts-EpiExpert	2020-12-07	PL	2020-12-19	2 wk ahead inc death	2805.4	2014.29	2500.09	2805.4	3152.02	3949.5
epiforecasts-EpiExpert	2020-12-14	GM	2020-12-19	1 wk ahead inc death	3320.62	2762.13	3115.98	3320.62	3539.55	4000.02
epiforecasts-EpiExpert	2020-12-14	PL	2020-12-19	1 wk ahead inc death	2519.38	1748.13	2218.38	2519.38	2865.17	3673.34
epiforecasts-EpiExpert	2020-10-12	GM	2020-10-17	1 wk ahead inc case	26903	19589.8	23988.5	26903	30171.6	37540.9
epiforecasts-EpiExpert	2020-10-12	GM	2020-10-24	2 wk ahead inc case	31330	22016.3	27748.1	31330	35510.2	45854.8
epiforecasts-EpiExpert	2020-10-12	PL	2020-10-17	1 wk ahead inc case	26455	20271.3	24234.1	26455	29691.6	35092.1
epiforecasts-EpiExpert	2020-10-12	PL	2020-10-24	2 wk ahead inc case	34813	26323.3	31890.5	34813	38003.4	46943.3
epiforecasts-EpiExpert	2020-10-19	GM	2020-10-24	1 wk ahead inc case	47987	34389	42788.4	47987	53817.2	66961.9
epiforecasts-EpiExpert	2020-10-19	GM	2020-10-31	2 wk ahead inc case	53100	36590.3	46713.1	53100	60360.2	77058.9
epiforecasts-EpiExpert	2020-10-19	PL	2020-10-24	1 wk ahead inc case	56000	38588.7	49264.2	56000	63656.7	81267.4
epiforecasts-EpiExpert	2020-10-19	PL	2020-10-31	2 wk ahead inc case	66721	44209	57909.2	66721	76873.6	100697
epiforecasts-EpiExpert	2020-10-26	GM	2020-10-31	1 wk ahead inc case	84467	73638.2	80571.6	84467	88550.7	96888.3
epiforecasts-EpiExpert	2020-10-26	GM	2020-11-07	2 wk ahead inc case	101312	84928.4	95344.9	101312	107653	120856
epiforecasts-EpiExpert	2020-10-26	PL	2020-10-31	1 wk ahead inc case	104296	82437.2	96187	104296	113089	131951
epiforecasts-EpiExpert	2020-10-26	PL	2020-11-07	2 wk ahead inc case	140362	106680	127714	140362	154262	184679
epiforecasts-EpiExpert	2020-11-02	GM	2020-11-07	1 wk ahead inc case	155246	126349	144596	155246	166716	191085
epiforecasts-EpiExpert	2020-11-02	GM	2020-11-14	2 wk ahead inc case	191023	133667	168554	191023	217011	278597
epiforecasts-EpiExpert	2020-11-02	PL	2020-11-07	1 wk ahead inc case	162855	125620	148747	162855	178541	213532
epiforecasts-EpiExpert	2020-11-02	PL	2020-11-14	2 wk ahead inc case	223539	153414	195886	223539	255757	332909
epiforecasts-EpiExpert	2020-11-09	GM	2020-11-14	1 wk ahead inc case	143300	108498	130178	143300	157793	189758
epiforecasts-EpiExpert	2020-11-09	GM	2020-11-21	2 wk ahead inc case	148602	106074	132190	148602	167230	210062
epiforecasts-EpiExpert	2020-11-09	PL	2020-11-14	1 wk ahead inc case	185079	136744	166690	185079	205598	251547
epiforecasts-EpiExpert	2020-11-09	PL	2020-11-21	2 wk ahead inc case	214716	142698	186510	214716	247247	323737
epiforecasts-EpiExpert	2020-11-16	GM	2020-11-21	1 wk ahead inc case	129741	89086.7	113952	129741	147779	189605
epiforecasts-EpiExpert	2020-11-16	GM	2020-11-28	2 wk ahead inc case	120971	78949.1	104394	120971	140255	186203
epiforecasts-EpiExpert	2020-11-16	PL	2020-11-21	1 wk ahead inc case	172090	121424	152612	172090	194077	244136
epiforecasts-EpiExpert	2020-11-16	PL	2020-11-28	2 wk ahead inc case	163958	107220	141615	163958	189895	251480
epiforecasts-EpiExpert	2020-11-23	GM	2020-11-28	1 wk ahead inc case	125419	86422.7	110223	125419	142850	183529
epiforecasts-EpiExpert	2020-11-23	GM	2020-12-05	2 wk ahead inc case	118126	77711.7	102223	118126	136572	180317
epiforecasts-EpiExpert	2020-11-23	PL	2020-11-28	1 wk ahead inc case	150620	107007	133611	150620	170178	216080
epiforecasts-EpiExpert	2020-11-23	PL	2020-12-05	2 wk ahead inc case	139335	96388.8	122443	139335	158951	205657
epiforecasts-EpiExpert	2020-11-30	GM	2020-12-05	1 wk ahead inc case	121339	107042	116044	121339	127078	139414
epiforecasts-EpiExpert	2020-11-30	GM	2020-12-12	2 wk ahead inc case	116521	97088.9	109231	116521	124545	142210
epiforecasts-EpiExpert	2020-11-30	PL	2020-12-05	1 wk ahead inc case	126041	98636.4	115684	126041	137518	162975
epiforecasts-EpiExpert	2020-11-30	PL	2020-12-12	2 wk ahead inc case	113917	81716	101386	113917	128284	161834
epiforecasts-EpiExpert	2020-12-07	GM	2020-12-12	1 wk ahead inc case	123176	105036	116518	123176	130318	145417
epiforecasts-EpiExpert	2020-12-07	GM	2020-12-19	2 wk ahead inc case	120080	96872.8	111318	120080	129784	151309
epiforecasts-EpiExpert	2020-12-07	PL	2020-12-12	1 wk ahead inc case	70875.3	42325.6	59226.2	70875.3	85019.5	121111
epiforecasts-EpiExpert	2020-12-07	PL	2020-12-19	2 wk ahead inc case	59659.2	30426.2	47190.6	59659.2	75656.6	120081
epiforecasts-EpiExpert	2020-12-14	GM	2020-12-19	1 wk ahead inc case	159970	131946	149662	159970	171044	194493
epiforecasts-EpiExpert	2020-12-14	PL	2020-12-19	1 wk ahead inc case	67422	45704.1	58968.5	67422	77088.1	99475.5
epiforecasts-EpiNow2	2020-10-12	GM	2020-10-17	1 wk ahead inc death	89	71	79	89	100	111
epiforecasts-EpiNow2	2020-10-12	GM	2020-10-24	2 wk ahead inc death	93	61	76	93	113	135
epiforecasts-EpiNow2	2020-10-12	PL	2020-10-17	1 wk ahead inc death	586	483	531	586	639	700
epiforecasts-EpiNow2	2020-10-12	PL	2020-10-24	2 wk ahead inc death	1048	760	889	1048	1243	1511
epiforecasts-EpiNow2	2020-10-19	GM	2020-10-24	1 wk ahead inc death	215	114	173	215	270	434
epiforecasts-EpiNow2	2020-10-19	GM	2020-10-31	2 wk ahead inc death	311	135	235	311	422	875.175
epiforecasts-EpiNow2	2020-10-19	PL	2020-10-24	1 wk ahead inc death	939	532	771	939	1133.25	1645.12
epiforecasts-EpiNow2	2020-10-19	PL	2020-10-31	2 wk ahead inc death	1632	748.95	1247	1632	2160.5	3778.12
epiforecasts-EpiNow2	2020-10-26	GM	2020-10-31	1 wk ahead inc death	397	249	329	397	491	673
epiforecasts-EpiNow2	2020-10-26	GM	2020-11-07	2 wk ahead inc death	635	351	491	635	854	1405
epiforecasts-EpiNow2	2020-10-26	PL	2020-10-31	1 wk ahead inc death	1259	831	1068	1259	1500	1944
epiforecasts-EpiNow2	2020-10-26	PL	2020-11-07	2 wk ahead inc death	2005	1146	1598	2005	2513	3616
epiforecasts-EpiNow2	2020-11-02	GM	2020-11-07	1 wk ahead inc death	824	553	697	824	976	1258
epiforecasts-EpiNow2	2020-11-02	GM	2020-11-14	2 wk ahead inc death	1507	864	1202	1507	1895	2720
epiforecasts-EpiNow2	2020-11-02	PL	2020-11-07	1 wk ahead inc death	2025	1458	1742.5	2025	2299	2773
epiforecasts-EpiNow2	2020-11-02	PL	2020-11-14	2 wk ahead inc death	3231	2013.5	2677	3231	3854	4963.75
epiforecasts-EpiNow2	2020-11-09	GM	2020-11-14	1 wk ahead inc death	1358	1160	1257	1358	1473	1607
epiforecasts-EpiNow2	2020-11-09	GM	2020-11-21	2 wk ahead inc death	2363	1699	2031	2363	2735	3207
epiforecasts-EpiNow2	2020-11-09	PL	2020-11-14	1 wk ahead inc death	3258	2714	2973	3258	3543	3928
epiforecasts-EpiNow2	2020-11-09	PL	2020-11-21	2 wk ahead inc death	5471	3948	4673	5471	6494	8019
epiforecasts-EpiNow2	2020-11-16	GM	2020-11-21	1 wk ahead inc death	1695	1444	1580	1695	1825	1981
epiforecasts-EpiNow2	2020-11-16	GM	2020-11-28	2 wk ahead inc death	2408	1728	2068	2408	2784	3193
epiforecasts-EpiNow2	2020-11-16	PL	2020-11-21	1 wk ahead inc death	3679	3122	3385	3679	4029	4406
epiforecasts-EpiNow2	2020-11-16	PL	2020-11-28	2 wk ahead inc death	5252	3910	4566	5252	6012	6879
epiforecasts-EpiNow2	2020-11-23	GM	2020-11-28	1 wk ahead inc death	2015	1745	1877	2015	2168	2359
epiforecasts-EpiNow2	2020-11-23	GM	2020-12-05	2 wk ahead inc death	2520	1861	2175	2520	2911	3390
epiforecasts-EpiNow2	2020-11-23	PL	2020-11-28	1 wk ahead inc death	4280	3543	3927	4280	4664	5156
epiforecasts-EpiNow2	2020-11-23	PL	2020-12-05	2 wk ahead inc death	5621	4081	4846	5621	6457	7459
epiforecasts-EpiNow2	2020-11-30	GM	2020-12-05	1 wk ahead inc death	2681	2355	2522	2681	2873	3115
epiforecasts-EpiNow2	2020-11-30	GM	2020-12-12	2 wk ahead inc death	3477	2670	3070	3477	4061	4862
epiforecasts-EpiNow2	2020-11-30	PL	2020-12-05	1 wk ahead inc death	3952	3358	3635	3952	4296	4681
epiforecasts-EpiNow2	2020-11-30	PL	2020-12-12	2 wk ahead inc death	4329	3228	3789	4329	4942	5702
epiforecasts-EpiNow2	2020-12-07	GM	2020-12-12	1 wk ahead inc death	3624	3211	3410	3624	3867	4158
epiforecasts-EpiNow2	2020-12-07	GM	2020-12-19	2 wk ahead inc death	5041	3848	4434	5041	5834	6847
epiforecasts-EpiNow2	2020-12-07	PL	2020-12-12	1 wk ahead inc death	3038	2573	2819	3038	3296	3604
epiforecasts-EpiNow2	2020-12-07	PL	2020-12-19	2 wk ahead inc death	2731	1994	2330	2731	3128	3697
epiforecasts-EpiNow2	2020-12-14	GM	2020-12-19	1 wk ahead inc death	3831	3433	3618	3831	4054	4314
epiforecasts-EpiNow2	2020-12-14	PL	2020-12-19	1 wk ahead inc death	2499	2132	2297	2499	2710	2951
epiforecasts-EpiNow2	2020-10-12	GM	2020-10-17	1 wk ahead inc case	40094	34982	37483	40094	43350	46635
epiforecasts-EpiNow2	2020-10-12	GM	2020-10-24	2 wk ahead inc case	73128	56116	63589	73128	86259	101397
epiforecasts-EpiNow2	2020-10-12	PL	2020-10-17	1 wk ahead inc case	43564	37358	40393	43564	47204	51234
epiforecasts-EpiNow2	2020-10-12	PL	2020-10-24	2 wk ahead inc case	87964	62123	73545	87964	108316	129855
epiforecasts-EpiNow2	2020-10-19	GM	2020-10-24	1 wk ahead inc case	61971	43655.4	54961	61971	69896.2	90353.6
epiforecasts-EpiNow2	2020-10-19	GM	2020-10-31	2 wk ahead inc case	105588	63043.8	88204	105588	126553	185664
epiforecasts-EpiNow2	2020-10-19	PL	2020-10-24	1 wk ahead inc case	80071.5	54148.7	70269	80071.5	91675.5	120748
epiforecasts-EpiNow2	2020-10-19	PL	2020-10-31	2 wk ahead inc case	153158	84071.7	124964	153158	186535	279334
epiforecasts-EpiNow2	2020-10-26	GM	2020-10-31	1 wk ahead inc case	115139	89651	103815	115139	127971	149766
epiforecasts-EpiNow2	2020-10-26	GM	2020-11-07	2 wk ahead inc case	206073	146156	178627	206073	239468	298826
epiforecasts-EpiNow2	2020-10-26	PL	2020-10-31	1 wk ahead inc case	117940	91775	106478	117940	130787	153470
epiforecasts-EpiNow2	2020-10-26	PL	2020-11-07	2 wk ahead inc case	199232	136996	171168	199232	233474	287220
epiforecasts-EpiNow2	2020-11-02	GM	2020-11-07	1 wk ahead inc case	172343	139651	158143	172343	188379	213789
epiforecasts-EpiNow2	2020-11-02	GM	2020-11-14	2 wk ahead inc case	285369	211444	253352	285369	321608	384935
epiforecasts-EpiNow2	2020-11-02	PL	2020-11-07	1 wk ahead inc case	168680	135722	153929	168680	185122	212679
epiforecasts-EpiNow2	2020-11-02	PL	2020-11-14	2 wk ahead inc case	256201	184082	224507	256201	294767	362640
epiforecasts-EpiNow2	2020-11-09	GM	2020-11-14	1 wk ahead inc case	149128	135117	141765	149128	156584	165127
epiforecasts-EpiNow2	2020-11-09	GM	2020-11-21	2 wk ahead inc case	163928	128775	146159	163928	184363	212195
epiforecasts-EpiNow2	2020-11-09	PL	2020-11-14	1 wk ahead inc case	199421	178270	188902	199421	210103	223228
epiforecasts-EpiNow2	2020-11-09	PL	2020-11-21	2 wk ahead inc case	246919	185573	213817	246919	286140	332281
epiforecasts-EpiNow2	2020-11-16	GM	2020-11-21	1 wk ahead inc case	127541	116889	122059	127541	133473	140815
epiforecasts-EpiNow2	2020-11-16	GM	2020-11-28	2 wk ahead inc case	118396	95580	106300	118396	131527	150820
epiforecasts-EpiNow2	2020-11-16	PL	2020-11-21	1 wk ahead inc case	149486	134984	142596	149486	157755	166774
epiforecasts-EpiNow2	2020-11-16	PL	2020-11-28	2 wk ahead inc case	113357	86247	98715	113357	128968	149031
epiforecasts-EpiNow2	2020-11-23	GM	2020-11-28	1 wk ahead inc case	130581	118146	124849	130581	137856	146210
epiforecasts-EpiNow2	2020-11-23	GM	2020-12-05	2 wk ahead inc case	135059	106237	120032	135059	152425	175464
epiforecasts-EpiNow2	2020-11-23	PL	2020-11-28	1 wk ahead inc case	124742	111197	117405	124742	133107	142577
epiforecasts-EpiNow2	2020-11-23	PL	2020-12-05	2 wk ahead inc case	92747	71805	81569	92747	108043	127854
epiforecasts-EpiNow2	2020-11-30	GM	2020-12-05	1 wk ahead inc case	125421	114204	119789	125421	131199	138332
epiforecasts-EpiNow2	2020-11-30	GM	2020-12-12	2 wk ahead inc case	126073	103344	114271	126073	140296	158910
epiforecasts-EpiNow2	2020-11-30	PL	2020-12-05	1 wk ahead inc case	97125	86701	91997	97125	102728	108691
epiforecasts-EpiNow2	2020-11-30	PL	2020-12-12	2 wk ahead inc case	68121	53819	60463	68121	75138	83800
epiforecasts-EpiNow2	2020-12-07	GM	2020-12-12	1 wk ahead inc case	149564	136846	142599	149564	155908	163921
epiforecasts-EpiNow2	2020-12-07	GM	2020-12-19	2 wk ahead inc case	181173	147899	163546	181173	202126	228345
epiforecasts-EpiNow2	2020-12-07	PL	2020-12-12	1 wk ahead inc case	60603	53966	57377	60603	64152	68018
epiforecasts-EpiNow2	2020-12-07	PL	2020-12-19	2 wk ahead inc case	39480	32067	35515	39480	44453	50395
epiforecasts-EpiNow2	2020-12-14	GM	2020-12-19	1 wk ahead inc case	188828	172256	180376	188828	198350	208964
epiforecasts-EpiNow2	2020-12-14	PL	2020-12-19	1 wk ahead inc case	72426	60267	65902	72426	78656	87470
KIT-time_series_baseline	2020-10-12	GM	2020-10-17	1 wk ahead inc death	64	19	49	64	79	109
KIT-time_series_baseline	2020-10-12	GM	2020-10-24	2 wk ahead inc death	68	21	52	68	85	116
KIT-time_series_baseline	2020-10-12	PL	2020-10-17	1 wk ahead inc death	577	253	464	577	687	896
KIT-time_series_baseline	2020-10-12	PL	2020-10-24	2 wk ahead inc death	1015	321	715	1015	1397	2336
KIT-time_series_baseline	2020-10-19	GM	2020-10-24	1 wk ahead inc death	184	25	128	184	239	345
KIT-time_series_baseline	2020-10-19	GM	2020-10-31	2 wk ahead inc death	208	23	126	208	301	523
KIT-time_series_baseline	2020-10-19	PL	2020-10-24	1 wk ahead inc death	946	451	777	946	1110	1426
KIT-time_series_baseline	2020-10-19	PL	2020-10-31	2 wk ahead inc death	1597	567	1177	1597	2091	3327
KIT-time_series_baseline	2020-10-26	GM	2020-10-31	1 wk ahead inc death	286	31	203	286	372	533
KIT-time_series_baseline	2020-10-26	GM	2020-11-07	2 wk ahead inc death	323	28	196	323	482	851
KIT-time_series_baseline	2020-10-26	PL	2020-10-31	1 wk ahead inc death	1202	543	979	1202	1426	1861
KIT-time_series_baseline	2020-10-26	PL	2020-11-07	2 wk ahead inc death	1726	583	1248	1726	2332	3776
KIT-time_series_baseline	2020-11-02	GM	2020-11-07	1 wk ahead inc death	804	0	387	804	1222	1988
KIT-time_series_baseline	2020-11-02	GM	2020-11-14	2 wk ahead inc death	1027	0	137	1027	2900	10150
KIT-time_series_baseline	2020-11-02	PL	2020-11-07	1 wk ahead inc death	1738	816	1420	1738	2065	2689
KIT-time_series_baseline	2020-11-02	PL	2020-11-14	2 wk ahead inc death	2468	801	1776	2468	3333	5552
KIT-time_series_baseline	2020-11-09	GM	2020-11-14	1 wk ahead inc death	1227	37	816	1227	1641	2436
KIT-time_series_baseline	2020-11-09	GM	2020-11-21	2 wk ahead inc death	2200	74	1404	2200	3091	5189
KIT-time_series_baseline	2020-11-09	PL	2020-11-14	1 wk ahead inc death	2926	1410	2379	2926	3470	4474
KIT-time_series_baseline	2020-11-09	PL	2020-11-21	2 wk ahead inc death	4474	1524	3261	4474	5935	9606
KIT-time_series_baseline	2020-11-16	GM	2020-11-21	1 wk ahead inc death	1692	650	1326	1692	2038	2697
KIT-time_series_baseline	2020-11-16	GM	2020-11-28	2 wk ahead inc death	2401	807	1771	2401	3118	4709
KIT-time_series_baseline	2020-11-16	PL	2020-11-21	1 wk ahead inc death	3303	1478	2684	3303	3921	5139
KIT-time_series_baseline	2020-11-16	PL	2020-11-28	2 wk ahead inc death	4224	1372	3019	4224	5644	9335
KIT-time_series_baseline	2020-11-23	GM	2020-11-28	1 wk ahead inc death	2180	782	1685	2180	2661	3603
KIT-time_series_baseline	2020-11-23	GM	2020-12-05	2 wk ahead inc death	3017	1013	2244	3017	3897	5743
KIT-time_series_baseline	2020-11-23	PL	2020-11-28	1 wk ahead inc death	4228	1850	3411	4228	5033	6563
KIT-time_series_baseline	2020-11-23	PL	2020-12-05	2 wk ahead inc death	5262	1697	3749	5262	7169	11846
KIT-time_series_baseline	2020-11-30	GM	2020-12-05	1 wk ahead inc death	3178	1595	2633	3178	3744	4839
KIT-time_series_baseline	2020-11-30	GM	2020-12-12	2 wk ahead inc death	4621	2071	3651	4621	5716	8190
KIT-time_series_baseline	2020-11-30	PL	2020-12-05	1 wk ahead inc death	4888	2705	4129	4888	5629	7011
KIT-time_series_baseline	2020-11-30	PL	2020-12-12	2 wk ahead inc death	6705	3067	5286	6705	8268	11738
KIT-time_series_baseline	2020-12-07	GM	2020-12-12	1 wk ahead inc death	3975	1852	3233	3975	4684	6070
KIT-time_series_baseline	2020-12-07	GM	2020-12-19	2 wk ahead inc death	5653	2371	4423	5653	6982	9851
KIT-time_series_baseline	2020-12-07	PL	2020-12-12	1 wk ahead inc death	4373	2148	3597	4373	5151	6677
KIT-time_series_baseline	2020-12-07	PL	2020-12-19	2 wk ahead inc death	5785	2186	4393	5785	7355	10802
KIT-time_series_baseline	2020-12-14	GM	2020-12-19	1 wk ahead inc death	4147	1741	3336	4147	4999	6541
KIT-time_series_baseline	2020-12-14	PL	2020-12-19	1 wk ahead inc death	2461	1101	1982	2461	2939	3879
KIT-time_series_baseline	2020-10-12	GM	2020-10-17	1 wk ahead inc case	26534	17600	23466	26534	29638	35520
KIT-time_series_baseline	2020-10-12	GM	2020-10-24	2 wk ahead inc case	30947	17484	25878	30947	36299	48103
KIT-time_series_baseline	2020-10-12	PL	2020-10-17	1 wk ahead inc case	32156	8318	23983	32156	40467	56703
KIT-time_series_baseline	2020-10-12	PL	2020-10-24	2 wk ahead inc case	46443	5203	27377	46443	71319	139662
KIT-time_series_baseline	2020-10-19	GM	2020-10-24	1 wk ahead inc case	61320	36365	52685	61320	70035	86307
KIT-time_series_baseline	2020-10-19	GM	2020-10-31	2 wk ahead inc case	99077	31552	70769	99077	134367	219917
KIT-time_series_baseline	2020-10-19	PL	2020-10-24	1 wk ahead inc case	80360	30494	62832	80360	97670	130492
KIT-time_series_baseline	2020-10-19	PL	2020-10-31	2 wk ahead inc case	148179	23893	88755	148179	225285	435933
KIT-time_series_baseline	2020-10-26	GM	2020-10-31	1 wk ahead inc case	102294	59857	87584	102294	116318	144551
KIT-time_series_baseline	2020-10-26	GM	2020-11-07	2 wk ahead inc case	166034	51978	116908	166034	222866	371838
KIT-time_series_baseline	2020-10-26	PL	2020-10-31	1 wk ahead inc case	121822	23291	88620	121822	155009	220015
KIT-time_series_baseline	2020-10-26	PL	2020-11-07	2 wk ahead inc case	189576	3074	86994	189576	342675	784839
KIT-time_series_baseline	2020-11-02	GM	2020-11-07	1 wk ahead inc case	165239	65114	130540	165239	199839	266683
KIT-time_series_baseline	2020-11-02	GM	2020-11-14	2 wk ahead inc case	254266	31529	149402	254266	397620	816294
KIT-time_series_baseline	2020-11-02	PL	2020-11-07	1 wk ahead inc case	186583	71299	146737	186583	226038	301776
KIT-time_series_baseline	2020-11-02	PL	2020-11-14	2 wk ahead inc case	292013	50727	181208	292013	440268	824534
KIT-time_series_baseline	2020-11-09	GM	2020-11-14	1 wk ahead inc case	164844	98070	141949	164844	187491	231903
KIT-time_series_baseline	2020-11-09	GM	2020-11-21	2 wk ahead inc case	215275	78562	158540	215275	281191	448718
KIT-time_series_baseline	2020-11-09	PL	2020-11-14	1 wk ahead inc case	219403	81467	173087	219403	267208	360434
KIT-time_series_baseline	2020-11-09	PL	2020-11-21	2 wk ahead inc case	297655	45386	182460	297655	452263	888768
KIT-time_series_baseline	2020-11-16	GM	2020-11-21	1 wk ahead inc case	138800	79799	118414	138800	159630	197020
KIT-time_series_baseline	2020-11-16	GM	2020-11-28	2 wk ahead inc case	142640	42923	98608	142640	194916	323617
KIT-time_series_baseline	2020-11-16	PL	2020-11-21	1 wk ahead inc case	196104	74201	154056	196104	238883	316418
KIT-time_series_baseline	2020-11-16	PL	2020-11-28	2 wk ahead inc case	207791	25095	122013	207791	331572	674600
KIT-time_series_baseline	2020-11-23	GM	2020-11-28	1 wk ahead inc case	126860	78655	110522	126860	143510	174931
KIT-time_series_baseline	2020-11-23	GM	2020-12-05	2 wk ahead inc case	122348	43400	88899	122348	162214	260533
KIT-time_series_baseline	2020-11-23	PL	2020-11-28	1 wk ahead inc case	143391	55553	113396	143391	175419	231582
KIT-time_series_baseline	2020-11-23	PL	2020-12-05	2 wk ahead inc case	124007	20681	73742	124007	186480	360725
KIT-time_series_baseline	2020-11-30	GM	2020-12-05	1 wk ahead inc case	158697	78379	131339	158697	186357	239317
KIT-time_series_baseline	2020-11-30	GM	2020-12-12	2 wk ahead inc case	194955	73779	147200	194955	247854	364564
KIT-time_series_baseline	2020-11-30	PL	2020-12-05	1 wk ahead inc case	126122	76725	109557	126122	143124	175089
KIT-time_series_baseline	2020-11-30	PL	2020-12-12	2 wk ahead inc case	112057	37744	80794	112057	148713	242223
KIT-time_series_baseline	2020-12-07	GM	2020-12-12	1 wk ahead inc case	125456	80656	110036	125456	140485	169174
KIT-time_series_baseline	2020-12-07	GM	2020-12-19	2 wk ahead inc case	122729	46582	91488	122729	160089	248543
KIT-time_series_baseline	2020-12-07	PL	2020-12-12	1 wk ahead inc case	58178	26720	47422	58178	68749	89247
KIT-time_series_baseline	2020-12-07	PL	2020-12-19	2 wk ahead inc case	35871	9196	24206	35871	50611	88304
KIT-time_series_baseline	2020-12-14	GM	2020-12-19	1 wk ahead inc case	171094	50568	128896	171094	213852	295882
KIT-time_series_baseline	2020-12-14	PL	2020-12-19	1 wk ahead inc case	56814	22712	45258	56814	68252	90949
KITCOVIDhub-inverse_wis_ensemble	2020-10-12	GM	2020-10-17	1 wk ahead inc death	131.191	96.583	117.789	131.191	146.344	174.323
KITCOVIDhub-inverse_wis_ensemble	2020-10-12	GM	2020-10-24	2 wk ahead inc death	165.301	113.71	145.763	165.301	188.315	231.438
KITCOVIDhub-inverse_wis_ensemble	2020-10-12	PL	2020-10-17	1 wk ahead inc death	382.203	257.877	326.781	382.203	446.789	577.626
KITCOVIDhub-inverse_wis_ensemble	2020-10-12	PL	2020-10-24	2 wk ahead inc death	577.963	394.337	491.669	577.963	689.701	886.14
KITCOVIDhub-inverse_wis_ensemble	2020-10-19	GM	2020-10-24	1 wk ahead inc death	220.355	183.837	207.559	220.355	232.424	260.742
KITCOVIDhub-inverse_wis_ensemble	2020-10-19	GM	2020-10-31	2 wk ahead inc death	338.41	232.173	300.623	338.41	372.842	458.643
KITCOVIDhub-inverse_wis_ensemble	2020-10-19	PL	2020-10-24	1 wk ahead inc death	850.873	578.411	747.564	850.873	963.67	1212.85
KITCOVIDhub-inverse_wis_ensemble	2020-10-19	PL	2020-10-31	2 wk ahead inc death	1372.57	838.209	1147.79	1372.57	1653.28	2363.33
KITCOVIDhub-inverse_wis_ensemble	2020-10-26	GM	2020-10-31	1 wk ahead inc death	428.833	364.334	405.822	428.833	452.261	499.481
KITCOVIDhub-inverse_wis_ensemble	2020-10-26	GM	2020-11-07	2 wk ahead inc death	707.868	545.229	649.717	707.868	767.392	913.822
KITCOVIDhub-inverse_wis_ensemble	2020-10-26	PL	2020-10-31	1 wk ahead inc death	1185.22	800.805	1041.94	1185.22	1344.58	1656.96
KITCOVIDhub-inverse_wis_ensemble	2020-10-26	PL	2020-11-07	2 wk ahead inc death	1890.69	1226.48	1612.71	1890.69	2229.23	2979.45
KITCOVIDhub-inverse_wis_ensemble	2020-11-02	GM	2020-11-07	1 wk ahead inc death	677.795	582.717	641.886	677.795	718.093	796.767
KITCOVIDhub-inverse_wis_ensemble	2020-11-02	GM	2020-11-14	2 wk ahead inc death	1042.4	821.05	953.893	1042.4	1140.8	1354.71
KITCOVIDhub-inverse_wis_ensemble	2020-11-02	PL	2020-11-07	1 wk ahead inc death	1991.06	1578.37	1824.41	1991.06	2170.14	2529.75
KITCOVIDhub-inverse_wis_ensemble	2020-11-02	PL	2020-11-14	2 wk ahead inc death	3187.97	2371.74	2855.94	3187.97	3559.46	4302.08
KITCOVIDhub-inverse_wis_ensemble	2020-11-09	GM	2020-11-14	1 wk ahead inc death	1064.82	778.346	963.521	1064.82	1176.64	1384.43
KITCOVIDhub-inverse_wis_ensemble	2020-11-09	GM	2020-11-21	2 wk ahead inc death	1603.91	1018.27	1377.96	1603.91	1868.65	2386.18
KITCOVIDhub-inverse_wis_ensemble	2020-11-09	PL	2020-11-14	1 wk ahead inc death	2875.35	2177.23	2618.03	2875.35	3166.68	3674.03
KITCOVIDhub-inverse_wis_ensemble	2020-11-09	PL	2020-11-21	2 wk ahead inc death	4318.31	2983.4	3779.51	4318.31	4975.46	6337.1
KITCOVIDhub-inverse_wis_ensemble	2020-11-16	GM	2020-11-21	1 wk ahead inc death	1360.01	983.098	1230.62	1360.01	1490.51	1737.05
KITCOVIDhub-inverse_wis_ensemble	2020-11-16	GM	2020-11-28	2 wk ahead inc death	1774.51	1152.62	1539.12	1774.51	2020.6	2481.18
KITCOVIDhub-inverse_wis_ensemble	2020-11-16	PL	2020-11-21	1 wk ahead inc death	2940.55	1864.88	2549.24	2940.55	3367.49	4145.87
KITCOVIDhub-inverse_wis_ensemble	2020-11-16	PL	2020-11-28	2 wk ahead inc death	3614.32	1995.73	2964.4	3614.32	4368.01	5970.16
KITCOVIDhub-inverse_wis_ensemble	2020-11-23	GM	2020-11-28	1 wk ahead inc death	1647.32	1129.34	1488.44	1647.32	1809.68	2155
KITCOVIDhub-inverse_wis_ensemble	2020-11-23	GM	2020-12-05	2 wk ahead inc death	1826.42	1104.74	1576.18	1826.42	2094.26	2661.64
KITCOVIDhub-inverse_wis_ensemble	2020-11-23	PL	2020-11-28	1 wk ahead inc death	3704.82	2360.03	3199.55	3704.82	4295.93	5333.64
KITCOVIDhub-inverse_wis_ensemble	2020-11-23	PL	2020-12-05	2 wk ahead inc death	4216.11	2366.9	3470.33	4216.11	5094.6	6934.95
KITCOVIDhub-inverse_wis_ensemble	2020-11-30	GM	2020-12-05	1 wk ahead inc death	2361.84	1624.58	2142.81	2361.84	2604.84	3185.66
KITCOVIDhub-inverse_wis_ensemble	2020-11-30	GM	2020-12-12	2 wk ahead inc death	2649.32	1675.63	2314.38	2649.32	3039.47	4003.16
KITCOVIDhub-inverse_wis_ensemble	2020-11-30	PL	2020-12-05	1 wk ahead inc death	3278.92	2180.37	2855.3	3278.92	3795	4922.8
KITCOVIDhub-inverse_wis_ensemble	2020-11-30	PL	2020-12-12	2 wk ahead inc death	3191.12	1841.06	2668.32	3191.12	3769.51	5050.06
KITCOVIDhub-inverse_wis_ensemble	2020-12-07	GM	2020-12-12	1 wk ahead inc death	3013.82	2569.5	2865.52	3013.82	3189.75	3450.99
KITCOVIDhub-inverse_wis_ensemble	2020-12-07	GM	2020-12-19	2 wk ahead inc death	3664.08	2808.37	3333.61	3664.08	4085.13	4719.1
KITCOVIDhub-inverse_wis_ensemble	2020-12-07	PL	2020-12-12	1 wk ahead inc death	2599.8	2082.66	2408.69	2599.8	2833.97	3363.83
KITCOVIDhub-inverse_wis_ensemble	2020-12-07	PL	2020-12-19	2 wk ahead inc death	2238.08	1608.28	2008.44	2238.08	2509.49	3188.86
KITCOVIDhub-inverse_wis_ensemble	2020-12-14	GM	2020-12-19	1 wk ahead inc death	3460.58	2844.36	3235.12	3460.58	3687.95	4034.48
KITCOVIDhub-inverse_wis_ensemble	2020-12-14	PL	2020-12-19	1 wk ahead inc death	2210.06	1814.55	2051.77	2210.06	2391.98	2941.83
KITCOVIDhub-inverse_wis_ensemble	2020-10-12	GM	2020-10-17	1 wk ahead inc case	29671	22041.9	26639	29671	32969.8	38950.6
KITCOVIDhub-inverse_wis_ensemble	2020-10-12	GM	2020-10-24	2 wk ahead inc case	41065.8	28000.8	35503.9	41065.8	47713.8	59024
KITCOVIDhub-inverse_wis_ensemble	2020-10-12	PL	2020-10-17	1 wk ahead inc case	26250.4	19879.3	23304.3	26250.4	29716.5	36422.8
KITCOVIDhub-inverse_wis_ensemble	2020-10-12	PL	2020-10-24	2 wk ahead inc case	44578.1	33225.9	38861.7	44578.1	51674	63451.1
KITCOVIDhub-inverse_wis_ensemble	2020-10-19	GM	2020-10-24	1 wk ahead inc case	56484.6	39793.7	50476.5	56484.6	62445.8	76224.2
KITCOVIDhub-inverse_wis_ensemble	2020-10-19	GM	2020-10-31	2 wk ahead inc case	86944.2	50006.1	72543.6	86944.2	102390	141489
KITCOVIDhub-inverse_wis_ensemble	2020-10-19	PL	2020-10-24	1 wk ahead inc case	69868.1	49457.3	62316.7	69868.1	78044.6	95295.1
KITCOVIDhub-inverse_wis_ensemble	2020-10-19	PL	2020-10-31	2 wk ahead inc case	119342	71145.4	97834.2	119342	145976	216547
KITCOVIDhub-inverse_wis_ensemble	2020-10-26	GM	2020-10-31	1 wk ahead inc case	109691	86089.5	100997	109691	118496	135606
KITCOVIDhub-inverse_wis_ensemble	2020-10-26	GM	2020-11-07	2 wk ahead inc case	185627	127606	162441	185627	210144	263532
KITCOVIDhub-inverse_wis_ensemble	2020-10-26	PL	2020-10-31	1 wk ahead inc case	116703	77037.8	102431	116703	131438	159743
KITCOVIDhub-inverse_wis_ensemble	2020-10-26	PL	2020-11-07	2 wk ahead inc case	189185	114699	152825	189185	239024	366644
KITCOVIDhub-inverse_wis_ensemble	2020-11-02	GM	2020-11-07	1 wk ahead inc case	157927	133108	148628	157927	168120	186372
KITCOVIDhub-inverse_wis_ensemble	2020-11-02	GM	2020-11-14	2 wk ahead inc case	235109	181507	214096	235109	257874	302599
KITCOVIDhub-inverse_wis_ensemble	2020-11-02	PL	2020-11-07	1 wk ahead inc case	166446	146134	158400	166446	174947	190846
KITCOVIDhub-inverse_wis_ensemble	2020-11-02	PL	2020-11-14	2 wk ahead inc case	239206	201113	223624	239206	256760	289941
KITCOVIDhub-inverse_wis_ensemble	2020-11-09	GM	2020-11-14	1 wk ahead inc case	169457	131004	156824	169457	182853	207658
KITCOVIDhub-inverse_wis_ensemble	2020-11-09	GM	2020-11-21	2 wk ahead inc case	210019	136418	179827	210019	240548	304990
KITCOVIDhub-inverse_wis_ensemble	2020-11-09	PL	2020-11-14	1 wk ahead inc case	205629	171324	193204	205629	218627	243644
KITCOVIDhub-inverse_wis_ensemble	2020-11-09	PL	2020-11-21	2 wk ahead inc case	242418	179770	215074	242418	274189	346512
KITCOVIDhub-inverse_wis_ensemble	2020-11-16	GM	2020-11-21	1 wk ahead inc case	152546	109291	136342	152546	169737	206597
KITCOVIDhub-inverse_wis_ensemble	2020-11-16	GM	2020-11-28	2 wk ahead inc case	162579	102359	138696	162579	189026	251445
KITCOVIDhub-inverse_wis_ensemble	2020-11-16	PL	2020-11-21	1 wk ahead inc case	176544	127400	157937	176544	196427	236544
KITCOVIDhub-inverse_wis_ensemble	2020-11-16	PL	2020-11-28	2 wk ahead inc case	170907	105800	143675	170907	202159	278930
KITCOVIDhub-inverse_wis_ensemble	2020-11-23	GM	2020-11-28	1 wk ahead inc case	122830	78966.7	106291	122830	141377	180625
KITCOVIDhub-inverse_wis_ensemble	2020-11-23	GM	2020-12-05	2 wk ahead inc case	116574	63625.9	93749.2	116574	142639	200362
KITCOVIDhub-inverse_wis_ensemble	2020-11-23	PL	2020-11-28	1 wk ahead inc case	137918	94988.4	121759	137918	154901	187718
KITCOVIDhub-inverse_wis_ensemble	2020-11-23	PL	2020-12-05	2 wk ahead inc case	117961	68946.6	96485.3	117961	141803	193139
KITCOVIDhub-inverse_wis_ensemble	2020-11-30	GM	2020-12-05	1 wk ahead inc case	121527	101257	113440	121527	130014	148397
KITCOVIDhub-inverse_wis_ensemble	2020-11-30	GM	2020-12-12	2 wk ahead inc case	119343	89250.4	107428	119343	133259	161551
KITCOVIDhub-inverse_wis_ensemble	2020-11-30	PL	2020-12-05	1 wk ahead inc case	102207	72132.8	90377.7	102207	115592	138578
KITCOVIDhub-inverse_wis_ensemble	2020-11-30	PL	2020-12-12	2 wk ahead inc case	83987.8	54421.5	69836	83987.8	100047	132012
KITCOVIDhub-inverse_wis_ensemble	2020-12-07	GM	2020-12-12	1 wk ahead inc case	135400	108419	124676	135400	146968	172424
KITCOVIDhub-inverse_wis_ensemble	2020-12-07	GM	2020-12-19	2 wk ahead inc case	147021	103631	129402	147021	168562	213282
KITCOVIDhub-inverse_wis_ensemble	2020-12-07	PL	2020-12-12	1 wk ahead inc case	61367.3	43965.7	54202.3	61367.3	68711.4	83254.7
KITCOVIDhub-inverse_wis_ensemble	2020-12-07	PL	2020-12-19	2 wk ahead inc case	44122	25652.2	35771.9	44122	53523.3	73718.3
KITCOVIDhub-inverse_wis_ensemble	2020-12-14	GM	2020-12-19	1 wk ahead inc case	166353	132868	152520	166353	182580	213417
KITCOVIDhub-inverse_wis_ensemble	2020-12-14	PL	2020-12-19	1 wk ahead inc case	62029.3	47096.7	56135.1	62029.3	68139.2	84707.9
Karlen-pypm	2020-12-07	GM	2020-12-12	1 wk ahead inc death	2616.4	2162	2471	2630	2790.5	3111.6
Karlen-pypm	2020-12-07	GM	2020-12-19	2 wk ahead inc death	2764.3	2214.5	2595.5	2780	2990	3398.1
Karlen-pypm	2020-12-14	GM	2020-12-19	1 wk ahead inc death	3058.1	2463.7	2870.2	3073.5	3306.8	3711.8
Karlen-pypm	2020-12-07	GM	2020-12-12	1 wk ahead inc case	132285	106971	123099	133656	145046	168542
Karlen-pypm	2020-12-07	GM	2020-12-19	2 wk ahead inc case	135392	106874	125510	137653	151604	178823
Karlen-pypm	2020-12-14	GM	2020-12-19	1 wk ahead inc case	143556	114425	134021	144522	155278	180147
KIT-extrapolation_baseline	2020-10-12	GM	2020-10-17	1 wk ahead inc death	75	27	55	75	99	157
KIT-extrapolation_baseline	2020-10-12	GM	2020-10-24	2 wk ahead inc death	70	17	45	70	105	210
KIT-extrapolation_baseline	2020-10-12	PL	2020-10-17	1 wk ahead inc death	638	208	453	638	866	1425.02
KIT-extrapolation_baseline	2020-10-12	PL	2020-10-24	2 wk ahead inc death	1119	248	692	1119	1744	3730
KIT-extrapolation_baseline	2020-10-19	GM	2020-10-24	1 wk ahead inc death	322	109	231	322	434	711
KIT-extrapolation_baseline	2020-10-19	GM	2020-10-31	2 wk ahead inc death	616	141	385	616	948	1990
KIT-extrapolation_baseline	2020-10-19	PL	2020-10-24	1 wk ahead inc death	771	538	684	771	863	1060
KIT-extrapolation_baseline	2020-10-19	PL	2020-10-31	2 wk ahead inc death	1133	689	961	1133	1333	1797
KIT-extrapolation_baseline	2020-10-26	GM	2020-10-31	1 wk ahead inc death	332	170	267	332	406	573
KIT-extrapolation_baseline	2020-10-26	GM	2020-11-07	2 wk ahead inc death	457	182	339	457	610	1016
KIT-extrapolation_baseline	2020-10-26	PL	2020-10-31	1 wk ahead inc death	1017	687	892	1017	1153	1435.02
KIT-extrapolation_baseline	2020-10-26	PL	2020-11-07	2 wk ahead inc death	1403	812	1170	1403	1676	2308
KIT-extrapolation_baseline	2020-11-02	GM	2020-11-07	1 wk ahead inc death	809	331	612	809	1047	1615
KIT-extrapolation_baseline	2020-11-02	GM	2020-11-14	2 wk ahead inc death	1428	420	961	1428	2063	3916
KIT-extrapolation_baseline	2020-11-02	PL	2020-11-07	1 wk ahead inc death	1889	1455	1731	1889	2055	2403
KIT-extrapolation_baseline	2020-11-02	PL	2020-11-14	2 wk ahead inc death	3016	2096	2671	3016	3404	4246
KIT-extrapolation_baseline	2020-11-09	GM	2020-11-14	1 wk ahead inc death	1302	742	1085	1302	1547	2098
KIT-extrapolation_baseline	2020-11-09	GM	2020-11-21	2 wk ahead inc death	2172	1003	1682.75	2172	2775	4331
KIT-extrapolation_baseline	2020-11-09	PL	2020-11-14	1 wk ahead inc death	3164	2486	2918	3164	3424	3953
KIT-extrapolation_baseline	2020-11-09	PL	2020-11-21	2 wk ahead inc death	5162	3681	4608	5162	5768	7073
KIT-extrapolation_baseline	2020-11-16	GM	2020-11-21	1 wk ahead inc death	1687	1049	1443	1687	1955.25	2541
KIT-extrapolation_baseline	2020-11-16	GM	2020-11-28	2 wk ahead inc death	2454	1266	1967	2454	3029	4423
KIT-extrapolation_baseline	2020-11-16	PL	2020-11-21	1 wk ahead inc death	2448	1215	1958	2448	3011	4309
KIT-extrapolation_baseline	2020-11-16	PL	2020-11-28	2 wk ahead inc death	2669	1011.98	1946	2669	3583.25	6069.02
KIT-extrapolation_baseline	2020-11-23	GM	2020-11-28	1 wk ahead inc death	1929	1115	1614	1929	2283	3065
KIT-extrapolation_baseline	2020-11-23	GM	2020-12-05	2 wk ahead inc death	2448	1136	1902	2448	3110	4795
KIT-extrapolation_baseline	2020-11-23	PL	2020-11-28	1 wk ahead inc death	4643	3464	4211	4643	5098	6053.02
KIT-extrapolation_baseline	2020-11-23	PL	2020-12-05	2 wk ahead inc death	6679	4431	5818	6679	7642	9766
KIT-extrapolation_baseline	2020-11-30	GM	2020-12-05	1 wk ahead inc death	2838	1851	2467	2838	3242	4110
KIT-extrapolation_baseline	2020-11-30	GM	2020-12-12	2 wk ahead inc death	3839	2129	3153	3839	4643	6594
KIT-extrapolation_baseline	2020-11-30	PL	2020-12-05	1 wk ahead inc death	3510	1574	2723	3510	4444	6648
KIT-extrapolation_baseline	2020-11-30	PL	2020-12-12	2 wk ahead inc death	3523	1160.97	2460	3523	4938	8988
KIT-extrapolation_baseline	2020-12-07	GM	2020-12-12	1 wk ahead inc death	3080	1961	2655	3080	3545	4562
KIT-extrapolation_baseline	2020-12-07	GM	2020-12-19	2 wk ahead inc death	3689	1972	2998	3689	4513	6499.02
KIT-extrapolation_baseline	2020-12-07	PL	2020-12-12	1 wk ahead inc death	3083	1443	2425	3083	3865	5666
KIT-extrapolation_baseline	2020-12-07	PL	2020-12-19	2 wk ahead inc death	2909	1016	2070	2909	4023	7090.02
KIT-extrapolation_baseline	2020-12-14	GM	2020-12-19	1 wk ahead inc death	3375	2340	2992	3375	3783	4639
KIT-extrapolation_baseline	2020-12-14	PL	2020-12-19	1 wk ahead inc death	2382	1159	1889	2382	2950	4267
KIT-extrapolation_baseline	2020-10-12	GM	2020-10-17	1 wk ahead inc case	34285.5	17927	27875	34285.5	41753.2	58681.1
KIT-extrapolation_baseline	2020-10-12	GM	2020-10-24	2 wk ahead inc case	51834.5	21177	38584	51834.5	68593.2	112916
KIT-extrapolation_baseline	2020-10-12	PL	2020-10-17	1 wk ahead inc case	35115.5	13443	26037	35115.5	46133.8	72715.2
KIT-extrapolation_baseline	2020-10-12	PL	2020-10-24	2 wk ahead inc case	57922.5	15443	38001	57922.5	85771.2	170228
KIT-extrapolation_baseline	2020-10-19	GM	2020-10-24	1 wk ahead inc case	59151	30671.9	47947	59151	72136	101414
KIT-extrapolation_baseline	2020-10-19	GM	2020-10-31	2 wk ahead inc case	93467.5	37888.8	69423	93467.5	123841	205308
KIT-extrapolation_baseline	2020-10-19	PL	2020-10-24	1 wk ahead inc case	81025	48024	68376	81025	95386.2	126697
KIT-extrapolation_baseline	2020-10-19	PL	2020-10-31	2 wk ahead inc case	157864	76392	124195	157864	198649	301484
KIT-extrapolation_baseline	2020-10-26	GM	2020-10-31	1 wk ahead inc case	100280	55706.9	82827.8	100280	119705	163637
KIT-extrapolation_baseline	2020-10-26	GM	2020-11-07	2 wk ahead inc case	160799	71365.9	123158	160799	207510	328395
KIT-extrapolation_baseline	2020-10-26	PL	2020-10-31	1 wk ahead inc case	120700	98582	112813	120700	129038	145980
KIT-extrapolation_baseline	2020-10-26	PL	2020-11-07	2 wk ahead inc case	205950	155038	187002	205950	226277	270172
KIT-extrapolation_baseline	2020-11-02	GM	2020-11-07	1 wk ahead inc case	163001	112719	144100	163001	183323	226782
KIT-extrapolation_baseline	2020-11-02	GM	2020-11-14	2 wk ahead inc case	262628	156792	221122	262628	310154	421709
KIT-extrapolation_baseline	2020-11-02	PL	2020-11-07	1 wk ahead inc case	177742	132750	161282	177742	195401	231971
KIT-extrapolation_baseline	2020-11-02	PL	2020-11-14	2 wk ahead inc case	280209	186006	244194	280209	320244	409491
KIT-extrapolation_baseline	2020-11-09	GM	2020-11-14	1 wk ahead inc case	147691	76567.6	119869	147691	179475	252645
KIT-extrapolation_baseline	2020-11-09	GM	2020-11-21	2 wk ahead inc case	173592	70452.9	129055	173592	229656	378491
KIT-extrapolation_baseline	2020-11-09	PL	2020-11-14	1 wk ahead inc case	201920	106213	163999	201920	245104	343232
KIT-extrapolation_baseline	2020-11-09	PL	2020-11-21	2 wk ahead inc case	262206	108049	196121	262206	347217	569811
KIT-extrapolation_baseline	2020-11-16	GM	2020-11-21	1 wk ahead inc case	130856	49917	96778.8	130856	172197	273314
KIT-extrapolation_baseline	2020-11-16	GM	2020-11-28	2 wk ahead inc case	127069	33795	83340.8	127069	188869	376823
KIT-extrapolation_baseline	2020-11-16	PL	2020-11-21	1 wk ahead inc case	180936	64283.7	131196	180936	241653	392109
KIT-extrapolation_baseline	2020-11-16	PL	2020-11-28	2 wk ahead inc case	183971	45205.8	116877	183971	280381	575173
KIT-extrapolation_baseline	2020-11-23	GM	2020-11-28	1 wk ahead inc case	122388	48958	92012.8	122388	158874	246996
KIT-extrapolation_baseline	2020-11-23	GM	2020-12-05	2 wk ahead inc case	112964	32409.9	75580.5	112964	165116	316845
KIT-extrapolation_baseline	2020-11-23	PL	2020-11-28	1 wk ahead inc case	144687	54396.9	106540	144687	190799	303943
KIT-extrapolation_baseline	2020-11-23	PL	2020-12-05	2 wk ahead inc case	132084	34536.8	85890.8	132084	197256	394904
KIT-extrapolation_baseline	2020-11-30	GM	2020-12-05	1 wk ahead inc case	118368	59833.9	95113	118368	145284	206352
KIT-extrapolation_baseline	2020-11-30	GM	2020-12-12	2 wk ahead inc case	109624	42813.9	80667.8	109624	147517	247765
KIT-extrapolation_baseline	2020-11-30	PL	2020-12-05	1 wk ahead inc case	119539	48660.9	90330.8	119539	154970	239157
KIT-extrapolation_baseline	2020-11-30	PL	2020-12-12	2 wk ahead inc case	100284	29258.8	67366.8	100284	145258	279644
KIT-extrapolation_baseline	2020-12-07	GM	2020-12-12	1 wk ahead inc case	124710	99317.9	115553	124710	134506	154341
KIT-extrapolation_baseline	2020-12-07	GM	2020-12-19	2 wk ahead inc case	123895	90179.9	111155	123895	137824	168149
KIT-extrapolation_baseline	2020-12-07	PL	2020-12-12	1 wk ahead inc case	43142.5	7908.93	26316	43142.5	66223.2	129952
KIT-extrapolation_baseline	2020-12-07	PL	2020-12-19	2 wk ahead inc case	20853.5	2108	10332.8	20853.5	39065	110577
KIT-extrapolation_baseline	2020-12-14	GM	2020-12-19	1 wk ahead inc case	146516	119327	136868	146516	156552	177280
KIT-extrapolation_baseline	2020-12-14	PL	2020-12-19	1 wk ahead inc case	63515.5	39744.9	54440	63515.5	73427	95195.2
epiforecasts-EpiNow2_secondary	2020-12-07	GM	2020-12-12	1 wk ahead inc death	1984	1462	1813	1984	2158	2495.07
epiforecasts-EpiNow2_secondary	2020-12-07	GM	2020-12-19	2 wk ahead inc death	1963.5	1450.85	1781.75	1963.5	2144	2536.03
epiforecasts-EpiNow2_secondary	2020-12-07	PL	2020-12-12	1 wk ahead inc death	2279.5	1793.92	2132.5	2279.5	2426	2742
epiforecasts-EpiNow2_secondary	2020-12-07	PL	2020-12-19	2 wk ahead inc death	1616	1215.92	1480	1616	1768	2068.05
epiforecasts-EpiNow2_secondary	2020-12-14	GM	2020-12-19	1 wk ahead inc death	2839	2144	2617.75	2839	3110	3847.1
epiforecasts-EpiNow2_secondary	2020-12-14	PL	2020-12-19	1 wk ahead inc death	2168	1918.95	2080.75	2168	2269.25	2495.05

## Sheet: Fig6
location	target	model	inverse_wis_weight.2020-10-12	inverse_wis_weight.2020-10-19	inverse_wis_weight.2020-10-26	inverse_wis_weight.2020-11-02	inverse_wis_weight.2020-11-09	inverse_wis_weight.2020-11-16	inverse_wis_weight.2020-11-23	inverse_wis_weight.2020-11-30	inverse_wis_weight.2020-12-07	inverse_wis_weight.2020-12-14
GM	inc death	KIT-baseline	0.166667	0	0	0	0	0	0	0	0	0
GM	inc death	FIAS_FZJ-Epi1Ger	0.166667	0.817689	0.725673	0.578923	0.306314	0.171143	0.110534	0.108553	0.0742852	0.0779223
GM	inc death	MIT_CovidAnalytics-DELPHI	0.166667	0.0318782	0.0733353	0.12753	0.105167	0.368051	0.163476	0	0	0.0519092
GM	inc death	ITWW-county_repro	0.166667	0.0431531	0	0.0957352	0.0962535	0.0853518	0.0591065	0	0.201482	0.097769
GM	inc death	epiforecasts-EpiExpert	0.166667	0.0368009	0.0716942	0.0907123	0.101753	0.0718728	0.370883	0.450526	0.208768	0.227067
GM	inc death	epiforecasts-EpiNow2	0.166667	0.0394828	0.0721437	0.1071	0.234413	0.167776	0.0768377	0.135831	0.325383	0.256037
GM	inc death	KIT-time_series_baseline	0	0.0309958	0.0571533	0	0.09701	0.06699	0.0532198	0	0	0
GM	inc death	LANL-GrowthRate	0	0	0	0	0.0590884	0.0688156	0.165943	0.216081	0.116973	0.181315
GM	inc death	LeipzigIMISE-SECIR	0	0	0	0	0	0	0	0.0890088	0	0
GM	inc death	Karlen-pypm	0	0	0	0	0	0	0	0	0.0731092	0.0560713
GM	inc death	USC-SIkJalpha	0	0	0	0	0	0	0	0	0	0.0519092
PL	inc death	KIT-baseline	0.17974	0	0	0	0	0	0	0	0	0
PL	inc death	MOCOS-agent1	0.144903	0.196066	0.231679	0.388928	0.34803	0.155481	0.121446	0.224937	0.160348	0.112414
PL	inc death	ICM-agentModel	0.135072	0	0	0	0	0.120982	0.0714465	0.102479	0	0.0201655
PL	inc death	MIT_CovidAnalytics-DELPHI	0.135072	0	0.129335	0.0698887	0.0771266	0.0639582	0.182323	0.331265	0.204939	0.0972686
PL	inc death	ITWW-county_repro	0.135072	0.200398	0	0.1491	0.100509	0.0649196	0.0460215	0	0.0795683	0.196634
PL	inc death	epiforecasts-EpiExpert	0.135072	0.202659	0.242933	0.232901	0.104758	0.176014	0.185444	0.132141	0.105121	0.089251
PL	inc death	epiforecasts-EpiNow2	0.135072	0.201146	0.196234	0.159182	0.153044	0.138157	0.0786619	0.0507049	0.03865	0.0303888
PL	inc death	KIT-time_series_baseline	0	0.19973	0.199819	0	0.150502	0.217464	0.15941	0	0	0
PL	inc death	LANL-GrowthRate	0	0	0	0	0.0660309	0.0630232	0.155247	0.158474	0.411374	0.43426
PL	inc death	USC-SIkJalpha	0	0	0	0	0	0	0	0	0	0.0196181

## Sheet: Fig7
model	target	location	ae.1wkahead	wis.1wkahead	ae.2wkahead	wis.2wkahead	ae.3wkahead	wis.3wkahead	ae.4wkahead	wis.4wkahead
epiforecasts-EpiExpert	inc case	GM	12333.4	8781.16	30328.5	22156.5	47162.2	34704.2	65906.2	47639.9
epiforecasts-EpiNow2	inc case	GM	11170.7	7932.25	37337.7	27293.4	98947.6	73773.2	235461	175688
FIAS_FZJ-Epi1Ger	inc case	GM	7798.15	5709.17	29189.5	21058.3	74550.1	54377.5	149451	113410
ITWW-county_repro	inc case	GM	34425.1	28906.4	64377.5	53135.6	105132	88508.9	147570	129219
KIT-baseline	inc case	GM	18474.7	12998.4	32690.2	25542.6	44705.5	35891.4	54562.9	42192.2
KIT-extrapolation_baseline	inc case	GM	12015.8	10522.4	36498.2	26194.9	82242.7	56387.1	165710	115568
KIT-time_series_baseline	inc case	GM	15382.9	11014.4	44480.9	28625.4	91847.5	63486.3	162293	133341
KITCOVIDhub-inverse_wis_ensemble	inc case	GM	14016.7	9357.87	42062.8	27993.2	90487.2	65207.5	171254	126851
KITCOVIDhub-mean_ensemble	inc case	GM	16648.8	10677.2	42213.8	27290	82294.5	57307.9	138225	104078
KITCOVIDhub-median_ensemble	inc case	GM	11533.9	8094.04	37620.1	25017.2	79238.1	53264.6	129400	92703.3
LANL-GrowthRate	inc case	GM	38970.1	23379.3	77438.2	42293.9	NA	NA	NA	NA
LeipzigIMISE-SECIR	inc case	GM	20019	NA	51114.5	NA	82103.7	NA	140275	NA
MIT_CovidAnalytics-DELPHI	inc case	GM	41312.9	29003.8	78871.6	61446.9	139142	114298	210370	178016
SDSC_ISG-TrendModel	inc case	GM	10963.1	NA	NA	NA	NA	NA	NA	NA
UCLA-SuEIR	inc case	GM	25011.6	NA	47747.2	NA	66768.1	NA	76415	NA
USC-SIkJalpha	inc case	GM	20028.2	NA	30890.8	NA	49446	NA	66435.6	NA
epiforecasts-EpiExpert	inc death	GM	186.994	131.249	332.965	234.225	615.01	426.925	955.395	783.834
epiforecasts-EpiNow2	inc death	GM	180.5	120.048	376.222	235.422	655.125	456.583	1511.29	1028.59
FIAS_FZJ-Epi1Ger	inc death	GM	256.202	222.875	524.66	432.869	810.893	683.364	1002.86	820.881
Imperial-ensemble2	inc death	GM	254.5	195.269	NA	NA	NA	NA	NA	NA
ITWW-county_repro	inc death	GM	371.041	355.145	536.849	482.537	713.459	613.879	797.726	670.525
KIT-baseline	inc death	GM	479.4	262.538	835.222	509.845	1218.25	855.411	1608.14	1277.44
KIT-extrapolation_baseline	inc death	GM	202.5	133.644	382.667	246.103	752.25	480.794	1526.43	991.739
KIT-time_series_baseline	inc death	GM	238.3	190.01	623.889	414.903	1091.62	788.963	1712.43	1739.27
KITCOVIDhub-inverse_wis_ensemble	inc death	GM	179.908	114.432	255.179	147.321	440.338	274.489	703.549	471.132
KITCOVIDhub-mean_ensemble	inc death	GM	204.337	138.005	298	173.557	488.316	296.828	676.124	432.674
KITCOVIDhub-median_ensemble	inc death	GM	199.732	134.843	334.019	216.275	493.194	334.391	599.203	444.875
LANL-GrowthRate	inc death	GM	194.857	128.294	457.333	312.681	NA	NA	NA	NA
LeipzigIMISE-SECIR	inc death	GM	621.129	NA	767.512	NA	883.064	NA	1161.65	NA
MIT_CovidAnalytics-DELPHI	inc death	GM	474.375	356.743	402.714	305.64	593	475.402	1039.29	893.261
SDSC_ISG-TrendModel	inc death	GM	357.111	NA	NA	NA	NA	NA	NA	NA
UCLA-SuEIR	inc death	GM	456.271	NA	827.113	NA	1279.37	NA	1659	NA
USC-SIkJalpha	inc death	GM	488.7	NA	600.222	NA	876.75	NA	1110.14	NA
epiforecasts-EpiExpert	inc case	PL	13642.5	9574.46	37395	24979.8	69036	50186.2	114361	88134.6
epiforecasts-EpiNow2	inc case	PL	11005.5	7041.23	38906.3	25308.1	100091	69829.5	257145	183720
ICM-agentModel	inc case	PL	NA	NA	NA	NA	NA	NA	NA	NA
ITWW-county_repro	inc case	PL	18149.4	14687	33298.1	27208.1	69096.2	59629.1	148272	132809
KIT-baseline	inc case	PL	28164.4	18119.3	52890.3	35106.6	75183.1	54567.6	89394.7	63974.7
KIT-extrapolation_baseline	inc case	PL	18311.4	11916.8	55060.3	34212	125846	87821.5	278666	210038
KIT-time_series_baseline	inc case	PL	22497.4	14100.4	60079.4	37980	123714	90047.5	228443	215974
KITCOVIDhub-inverse_wis_ensemble	inc case	PL	12767.9	8456.23	36228.7	24628.1	78948.7	57514.5	160008	129539
KITCOVIDhub-mean_ensemble	inc case	PL	12982.3	8320.35	36338	23598.1	78771.8	56181.4	156341	125110
KITCOVIDhub-median_ensemble	inc case	PL	14196	8861.52	39828.7	24620.1	74350.9	57639.7	144957	115659
LANL-GrowthRate	inc case	PL	15956.1	9490.41	49294.9	27220.4	NA	NA	NA	NA
MIMUW-StochSEIR	inc case	PL	NA	NA	NA	NA	NA	NA	NA	NA
MIT_CovidAnalytics-DELPHI	inc case	PL	32620.1	23266.3	60490	45815.4	113802	88815	177706	149967
MOCOS-agent1	inc case	PL	13272.6	9124.31	31610	24976.1	70362.3	60944	140691	125932
SDSC_ISG-TrendModel	inc case	PL	7633.02	NA	NA	NA	NA	NA	NA	NA
USC-SIkJalpha	inc case	PL	10292.1	NA	24137.8	NA	34543.1	NA	32409.6	NA
epiforecasts-EpiExpert	inc death	PL	284.892	175.964	605.026	374.202	901.2	592.499	1329.31	905.608
epiforecasts-EpiNow2	inc death	PL	385.9	260.973	1109.89	781.351	2641.88	1839.51	5317.21	3756.76
ICM-agentModel	inc death	PL	752	671.542	1880.71	1237.07	1853.83	1436.72	1849.6	1504.75
Imperial-ensemble2	inc death	PL	396.8	237.926	NA	NA	NA	NA	NA	NA
ITWW-county_repro	inc death	PL	524.995	484.017	700.743	613.271	1112.57	957.713	2015.56	1798.65
KIT-baseline	inc death	PL	437.3	274.545	833.778	528.603	1207.62	861.68	1544.29	1200.52
KIT-extrapolation_baseline	inc death	PL	407.7	285.544	996.222	702.379	1994.75	1514.3	4092.71	3233.89
KIT-time_series_baseline	inc death	PL	545.6	338.729	1371.44	855.907	2235.12	1487.06	3083.86	2175.99
KITCOVIDhub-inverse_wis_ensemble	inc death	PL	220.164	152.772	487.852	312.569	1038.51	648.519	2204.68	1447.42
KITCOVIDhub-mean_ensemble	inc death	PL	251.646	162.797	584.752	362.336	1164.72	710.253	2231.7	1461.31
KITCOVIDhub-median_ensemble	inc death	PL	214.784	148.202	471.1	288.536	895.344	532.175	1871.36	1160.65
LANL-GrowthRate	inc death	PL	239.357	175.051	403.583	250.794	NA	NA	NA	NA
MIMUW-StochSEIR	inc death	PL	NA	NA	NA	NA	NA	NA	NA	NA
MIT_CovidAnalytics-DELPHI	inc death	PL	511.889	329.274	663.25	434.156	1122.14	830.926	1851.33	1487.72
MOCOS-agent1	inc death	PL	193.963	147.176	420.483	271.761	940.065	582.767	1882.54	1258.87
SDSC_ISG-TrendModel	inc death	PL	153.641	NA	NA	NA	NA	NA	NA	NA
USC-SIkJalpha	inc death	PL	206.2	NA	239.667	NA	474.375	NA	801.143	NA
